# Supplementary material for: Hyperdirect insula-basal-ganglia pathway and adult-like maturity of global brain responses predict inhibitory control in children
Source: Nat Commun. 2019 Oct 22;10:4798. doi: 10.1038/s41467-019-12756-8 (PMC6805945; doi:10.1038/s41467-019-12756-8)
Supplement: Supplementary file 4 — Source Data [file 41467_2019_12756_MOESM4_ESM.xlsx]

## Sheet: Figure3
Figure 3D
Stanford_Child	OpenfMRI_Adult1		Stanford_Child	OpenfMRI_Adult2
0.101616	2.32841		0.101616	2.89195
0.0388	1.92254		0.0388	2.7357
0.102933	1.6658		0.102933	2.73943
0.253472	1.45939		0.187264	3.40139
0.439356	1.47182		0.14751	3.11591
0.187264	2.69362		0.188615	3.06308
0.14751	2.3591		0.298325	3.14372
0.188615	1.89724		0.138666	4.0557
0.298325	1.62838		0.0688582	3.60824
0.420076	1.48089		0.0931445	3.37673
0.512261	1.5753		0.239971	3.43395
0.566568	1.71724		0.415765	3.64739
0.138666	2.81416		0.538011	3.83416
0.0688582	2.68804		0.541269	3.95115
0.0931445	2.28744		0.512315	4.00686
0.239971	1.87719		0.485945	3.93579
0.415765	1.6073		0.471561	3.52061
0.538011	1.54051		0.327107	2.98733
0.541269	1.70049		0.330202	2.31167
0.512315	1.8238		0.125016	1.81878
0.485945	1.86889		0.170104	1.85874
0.471561	1.89427		0.139113	1.50639
0.327107	1.88256		0.176033	1.34627
0.330202	1.77345		0.269404	1.5736
0.125016	2.10286		0.267703	1.3372
0.170104	2.1669		0.256106	1.24019
0.139113	1.9555		0.210847	1.51214
0.176033	1.74938		0.394572	1.30122
0.269404	1.91811		0.424605	1.18825
0.267703	1.61109		0.379889	1.08856
0.256106	1.45233		0.213941	1.22746
0.210847	1.99009		0.470743	1.11988
0.394572	1.52111		0.501447	1.01036
0.424605	1.23003		0.17316	1.00234
0.379889	1.06555		0.405601	0.986825
0.213941	1.5994		0.416906	0.888788
0.470743	1.14566		0.0150991	0.867564
0.501447	0.844222		0.193899	0.933791
0.17316	1.09079		0.39158	1.92941
0.405601	0.738904		0.600885	1.97258
0.416906	0.538664		0.824294	1.99035
0.0150991	0.576899		0.174027	2.54819
0.193899	0.344501		0.300149	2.53312
0.39158	1.76564		0.568467	2.57749
0.600885	1.72273		0.886812	2.69044
0.824294	1.66113		1.10977	2.66492
0.174027	2.00505		1.23103	2.61069
0.300149	1.98145		0.180393	3.08394
0.568467	1.97656		0.282089	3.03837
0.886812	1.97583		0.553967	3.18071
1.10977	2.0299		0.885247	3.29193
1.23103	2.11279		1.14992	3.2764
0.180393	2.17209		1.29222	3.28232
0.282089	2.03689		1.2438	3.31084
0.553967	2.01813		1.07407	3.3789
0.885247	2.10062		0.289946	3.56822
1.14992	2.23166		0.385946	3.54077
1.29222	2.38951		0.617739	3.61084
1.2438	2.58292		0.893742	3.74549
1.07407	2.74967		1.13637	3.83584
0.289946	2.21774		1.25783	3.88029
0.385946	2.04798		1.23295	3.88584
0.617739	2.00848		1.08163	3.85163
0.893742	2.09952		0.926348	3.79922
1.13637	2.28461		0.882885	3.59917
1.25783	2.49139		0.522513	3.94376
1.23295	2.71315		0.481699	3.85896
1.08163	2.84391		0.563965	3.89416
0.926348	2.90685		0.734715	3.99181
0.882885	2.74719		0.934011	4.1292
0.928376	2.50453		1.09471	4.31695
0.522513	2.59103		1.17257	4.38203
0.481699	2.185		1.13078	4.29912
0.563965	1.99839		0.98682	4.12539
0.734715	1.97359		0.855638	3.852
0.934011	2.03495		0.816326	3.59514
1.09471	2.21763		0.857522	3.27716
1.17257	2.42084		0.93169	2.85665
1.13078	2.61151		0.620627	4.23573
0.98682	2.72976		0.569406	3.98897
0.855638	2.6907		0.614903	3.99781
0.816326	2.57307		0.740986	4.12733
0.857522	2.38436		0.871285	4.3695
0.93169	2.14128		0.964836	4.57244
0.620627	3.00863		1.00243	4.7514
0.569406	2.65323		1.0093	4.77472
0.614903	2.19154		0.953884	4.56079
0.740986	1.90471		0.844863	4.14972
0.871285	1.90066		0.738374	3.71628
0.964836	1.98879		0.72584	3.39594
1.00243	2.18548		0.769823	3.08552
1.0093	2.38554		0.856472	2.78032
0.953884	2.42942		0.970553	2.51663
0.844863	2.52728		0.563576	4.67657
0.738374	2.48793		0.480333	4.23798
0.72584	2.39248		0.494917	4.01886
0.769823	2.28876		0.627513	4.17362
0.856472	1.99809		0.805631	4.41057
0.970553	1.61551		0.920907	4.73741
0.563576	3.22233		0.919383	5.00637
0.480333	3.00597		0.875745	5.12064
0.494917	2.60634		0.803498	5.06586
0.627513	2.05557		0.727788	4.75232
0.805631	1.84395		0.662299	4.16274
0.920907	1.81849		0.62287	3.58112
0.919383	1.97161		0.646092	3.16006
0.875745	2.13357		0.721389	2.87481
0.803498	2.27125		0.842181	2.66545
0.727788	2.32231		0.977467	2.48503
0.662299	2.29922		1.07071	2.38695
0.62287	2.19589		0.786312	5.20554
0.646092	2.26872		0.712689	5.23462
0.721389	2.16362		0.628788	5.13015
0.842181	1.88936		0.561813	4.71706
0.977467	1.42564		0.514447	4.05097
1.07071	0.908263		0.495911	3.34882
0.786312	1.90258		0.552895	2.90718
0.712689	2.12684		0.664965	2.63892
0.628788	2.23543		0.801102	2.51997
0.561813	2.24925		0.959473	2.46773
0.514447	2.15048		1.06602	2.42049
0.495911	2.14854		1.05784	2.32801
0.552895	2.11747		0.547278	2.39348
0.664965	2.01613		0.688365	2.38569
0.801102	1.78521		0.848498	2.46512
0.959473	1.39028		0.948783	2.53404
1.06602	0.933591		0.344888	2.42624
1.05784	0.656443		0.366736	2.12059
0.547278	1.92165		0.430646	2.08117
0.688365	1.77235		0.534305	2.21427
0.848498	1.42478		0.637269	2.45992
0.948783	1.12569		0.704313	2.50244
0.344888	2.20819		0.687653	2.30162
0.366736	2.11898		0.486627	2.9934
0.430646	1.9537		0.450054	2.51173
0.534305	1.73115		0.386355	2.0068
0.637269	1.47982		0.353098	1.76776
0.704313	1.24649		0.375943	1.76856
0.687653	1.08609		0.366495	1.904
0.486627	2.51693		0.369755	2.02312
0.450054	2.33779		0.366543	2.02855
0.386355	2.18007		0.338999	1.81429
0.353098	2.03587		0.237233	2.88667
0.375943	1.92489		0.523942	2.47911
0.366495	1.65591		0.575976	2.12604
0.369755	1.38515		0.495848	1.78939
0.366543	1.18879		0.428904	1.54947
0.338999	1.05795		0.359562	1.50449
0.237233	2.82575		0.247573	1.47696
0.523942	2.42784		0.112721	1.41332
0.575976	2.11166		0.0357181	1.31008
0.495848	1.90155		0.0300586	1.09971
0.428904	1.79633		0.0969996	2.4796
0.359562	1.75044		0.550578	2.13533
0.247573	1.62865		0.696247	1.88351
0.112721	1.40739		0.648188	1.59733
0.0357181	1.12129		0.525505	1.3731
0.0300586	0.989003		0.3684	1.18884
0.0969996	2.67607		0.143848	1.05786
0.550578	2.16286		-0.080049	0.905746
0.696247	1.71541		-0.181424	0.781786
0.648188	1.49187		-0.146647	0.575518
0.525505	1.4277		-0.738709	2.52935
0.3684	1.49956		-0.0210178	2.10887
0.143848	1.55		0.543778	1.86166
-0.080049	1.37938		0.769007	1.59895
-0.181424	1.11855		0.726556	1.40313
-0.146647	0.902911		0.572545	1.12952
-0.738709	2.58705		0.344289	0.880387
-0.0210178	2.15807		0.0644282	0.739041
0.543778	1.70038		-0.174495	0.616451
0.769007	1.31041		-0.253332	0.556881
0.726556	1.09157		-0.173877	0.318445
0.572545	1.08163		-0.791115	2.09218
0.344289	1.2428		-0.108395	1.82753
0.0644282	1.3394		0.437632	1.65963
-0.174495	1.23923		0.681502	1.47577
-0.253332	1.06029		0.641607	1.25509
-0.173877	0.874662		0.48302	0.931791
-0.791115	1.98487		0.236928	0.715064
-0.108395	1.59856		-0.0272597	0.576965
0.437632	1.26409		-0.233888	0.570394
0.681502	0.980137		-0.27887	0.496198
0.641607	0.7981		-0.127139	0.374165
0.48302	0.784598		-0.724647	1.54426
0.236928	0.905399		-0.201208	1.44911
-0.0272597	1.01422		0.232448	1.40047
-0.233888	0.98463		0.421951	1.38282
-0.27887	0.772189		0.397007	1.18995
-0.127139	0.613296		0.263611	0.938374
-0.724647	1.37208		0.0755127	0.682482
-0.201208	1.02713		-0.149734	0.550191
0.232448	0.810984		-0.299056	0.527124
0.421951	0.648564		-0.286415	0.543189
0.397007	0.469179		-0.362556	1.99307
0.263611	0.507244		-0.707252	1.6308
0.0755127	0.605445		-0.423622	1.13031
-0.149734	0.673877		-0.819505	0.800685
-0.299056	0.676952		0.616204	2.26979
-0.286415	0.526889		0.569031	2.03144
-0.362556	1.62748		0.602622	1.83382
-0.707252	1.69739		0.676475	1.46703
-0.423622	1.04984		0.755094	2.61403
-0.819505	1.19671		0.7942	2.52207
-1.19171	1.48148		0.888453	2.36047
0.616204	1.70875		1.01525	2.11925
0.569031	1.58046		1.09352	1.9668
0.602622	1.38145		1.11667	1.92271
0.676475	1.12432		0.785159	2.93361
0.756961	0.962736		0.92609	2.90451
0.755094	1.98011		1.12432	2.96172
0.7942	1.87356		1.3189	2.83912
0.888453	1.77751		1.45568	2.75512
1.01525	1.5663		1.46999	2.79014
1.09352	1.45437		1.37475	2.90228
1.11667	1.49436		1.23326	2.90897
1.07166	1.56517		1.16171	2.61166
1.00255	1.61846		1.15721	2.17413
0.785159	2.24417		0.723356	3.50322
0.92609	2.19023		0.777898	3.36696
1.12432	2.14393		0.974255	3.45287
1.3189	2.05779		1.24163	3.57157
1.45568	2.05149		1.49965	3.53253
1.46999	2.08221		1.65808	3.53958
1.37475	2.16741		1.68007	3.56363
1.23326	2.1866		1.5522	3.68423
1.16171	2.26139		1.38695	3.72517
1.15721	2.2215		1.29841	3.512
0.723356	2.3288		1.31691	3.13698
0.777898	2.30352		1.34972	2.74687
0.974255	2.39347		1.3448	2.47142
1.24163	2.43035		0.743951	3.94206
1.49965	2.44361		0.803642	3.88995
1.65808	2.54065		1.00864	4.02465
1.68007	2.64847		1.27576	4.17208
1.5522	2.82961		1.54231	4.19402
1.38695	2.89049		1.7146	4.15733
1.29841	2.85549		1.72464	4.24569
1.31691	2.74112		1.5876	4.40841
1.34972	2.48687		1.4485	4.46934
1.3448	2.18921		1.38575	4.29641
0.743951	2.22289		1.43885	3.95434
0.803642	2.2748		1.50618	3.52975
1.00864	2.3415		1.55783	3.16705
1.27576	2.47003		0.848119	4.38703
1.54231	2.64839		0.897815	4.30298
1.7146	2.83532		1.07441	4.35651
1.72464	3.00297		1.31	4.5388
1.5876	3.23425		1.53368	4.62192
1.4485	3.35558		1.67179	4.72146
1.38575	3.2489		1.66656	4.79299
1.43885	2.99497		1.53963	4.86452
1.50618	2.62187		1.41253	4.88126
1.55783	2.27823		1.37264	4.71902
0.848119	2.1929		1.43044	4.30427
0.897815	2.18099		1.53455	3.85302
1.07441	2.22501		1.6257	3.43853
1.31	2.41937		1.67249	3.12923
1.53368	2.56135		1.62228	2.91147
1.67179	2.79735		1.04485	4.60768
1.66656	3.06468		0.996063	4.48062
1.53963	3.24906		1.05785	4.47936
1.41253	3.37189		1.18451	4.59046
1.37264	3.21883		1.35549	4.75864
1.43044	2.92643		1.498	4.99008
1.53455	2.66999		1.56119	5.06661
1.6257	2.2641		1.51909	5.11307
1.67249	1.87806		1.3802	5.09493
1.62228	1.49927		1.26768	4.89097
1.04485	2.51207		1.23331	4.63638
0.996063	2.24447		1.30063	4.1567
1.05785	2.09547		1.42074	3.73901
1.18451	2.10925		1.55445	3.39669
1.35549	2.27653		1.65803	3.15841
1.498	2.42393		1.64272	3.09189
1.56119	2.61952		1.46661	2.96286
1.51909	2.82872		1.11703	4.51775
1.3802	3.04135		1.0656	4.33653
1.26768	3.09849		1.08069	4.35184
1.23331	3.03293		1.1834	4.45932
1.30063	2.79297		1.28231	4.67501
1.42074	2.58667		1.35832	4.94087
1.55445	2.23378		1.39273	5.18682
1.65803	1.80489		1.35893	5.27527
1.64272	1.39838		1.28446	5.19762
1.46661	1.04963		1.15634	4.95034
1.11703	3.03104		1.05462	4.65736
1.0656	2.65006		1.05938	4.26327
1.08069	2.2328		1.14272	3.84589
1.1834	2.02125		1.28623	3.5304
1.28231	2.00146		1.45254	3.28688
1.35832	2.11806		1.57445	3.20439
1.39273	2.22335		1.59648	3.15834
1.35893	2.43911		1.45017	2.96934
1.28446	2.55366		1.07653	4.58694
1.15634	2.67842		0.957358	4.1869
1.05462	2.68451		0.930264	4.05614
1.05938	2.69738		1.01686	4.1698
1.14272	2.59223		1.15835	4.517
1.28623	2.40018		1.24807	4.81728
1.45254	2.07819		1.24231	5.09763
1.57445	1.58838		1.17749	5.24207
1.59648	1.19644		1.08953	5.25751
1.45017	0.902186		1.00284	5.11539
1.07653	3.30036		0.905612	4.72788
0.957358	3.08775		0.863962	4.24136
0.930264	2.63322		0.903081	3.81127
1.01686	2.15485		1.02405	3.50331
1.15835	1.83082		1.19449	3.2831
1.24807	1.79996		1.3625	3.1946
1.24231	1.89433		1.49707	3.11926
1.17749	2.08155		1.50276	3.11834
1.08953	2.22292		1.3963	2.9353
1.00284	2.25784		1.15073	2.57466
0.905612	2.34843		0.777097	4.2897
0.863962	2.33324		0.914887	4.62211
0.903081	2.38528		0.993526	4.93661
1.02405	2.35621		0.997394	5.07995
1.19449	2.18816		0.924635	5.18595
1.3625	1.84026		0.856489	5.14194
1.49707	1.36819		0.779061	4.85113
1.50276	1.06024		0.716466	4.33235
1.3963	0.85034		0.709788	3.78513
1.15073	0.761528		0.775853	3.39539
0.777097	2.10146		0.904514	3.11774
0.914887	1.82742		1.05662	2.98015
0.993526	1.71966		1.22613	3.02376
0.997394	1.79451		1.34538	3.09284
0.924635	1.97116		1.34798	3.07767
0.856489	2.04223		1.2529	2.83993
0.779061	2.08405		1.05528	2.44951
0.716466	2.08836		0.746826	2.74214
0.709788	2.08468		0.85913	2.76386
0.775853	2.14026		0.986439	2.92286
0.904514	2.17223		1.06048	3.07226
1.05662	2.01876		1.06571	3.03635
1.22613	1.72883		0.978475	2.73551
1.34538	1.39098		0.846146	2.17527
1.34798	1.11885		0.681989	3.74068
1.2529	0.990842		0.572667	2.7087
1.05528	0.932552		0.565324	2.39914
0.746826	1.96382		0.590556	2.35321
0.85913	1.87269		0.635372	2.52198
0.986439	1.67898		0.680795	2.79656
1.06048	1.48815		0.697836	2.90892
1.06571	1.33814		0.675828	2.7784
0.978475	1.2317		0.619833	2.37402
0.846146	1.1195		0.552882	1.80317
0.681989	2.25786		0.50188	1.26163
0.572667	2.06028		0.541002	3.48743
0.565324	2.03958		0.699519	3.07795
0.590556	1.91036		0.675786	2.58311
0.635372	1.77576		0.594398	2.16787
0.680795	1.59921		0.539847	1.98714
0.697836	1.45865		0.496588	1.96179
0.675828	1.3577		0.444667	2.14076
0.619833	1.28403		0.369215	2.32074
0.552882	1.21672		0.314788	2.4025
0.50188	1.07975		0.262106	2.19131
0.541002	2.5034		0.246095	1.74075
0.699519	2.37058		0.272502	1.27359
0.675786	2.2326		0.318307	0.804591
0.594398	2.11258		-0.130762	3.3611
0.539847	2.03878		0.421595	2.89056
0.496588	1.9357		0.739162	2.50347
0.444667	1.74631		0.76299	2.15259
0.369215	1.53205		0.650906	1.91036
0.314788	1.35828		0.552494	1.72116
0.262106	1.21962		0.451778	1.59093
0.246095	1.16928		0.298329	1.60821
0.272502	1.09232		0.117939	1.6885
0.318307	0.972578		-0.0102682	1.65864
-0.130762	2.80474		-0.0507362	1.48104
0.421595	2.72618		-0.0227643	1.11283
0.739162	2.35037		0.0623242	0.769833
0.76299	2.02156		0.204524	0.486955
0.650906	1.8695		-1.01779	3.52251
0.552494	1.86662		-0.423665	2.95277
0.451778	1.83057		0.302787	2.47689
0.298329	1.75127		0.764931	2.10038
0.117939	1.51847		0.858394	1.89554
-0.0102682	1.27082		0.752726	1.65476
-0.0507362	1.08755		0.602202	1.42706
-0.0227643	0.980813		0.426706	1.30529
0.0623242	0.94623		0.197151	1.17735
0.204524	0.79912		-0.0409085	1.12937
-1.01779	2.94827		-0.191734	1.09524
-0.423665	2.8233		-0.194079	0.953109
0.302787	2.50206		-0.125513	0.708563
0.764931	2.04161		-0.000192419	0.484432
0.858394	1.67108		0.142334	0.323157
0.752726	1.49234		-1.25931	3.18872
0.602202	1.53526		-0.62906	2.55636
0.426706	1.67752		0.167571	2.14697
0.197151	1.62147		0.737858	1.8832
-0.0409085	1.48694		0.895379	1.65915
-0.191734	1.21808		0.79577	1.42458
-0.194079	0.982112		0.618804	1.21455
-0.125513	0.887456		0.398173	1.01136
-0.000192419	0.739809		0.12198	0.888029
0.142334	0.652742		-0.126242	0.908271
-1.25931	2.70923		-0.246988	0.84407
-0.62906	2.41445		-0.212102	0.763735
0.167571	2.07345		-0.0966965	0.510363
0.737858	1.60736		0.0178251	0.336287
0.895379	1.29251		-1.23866	2.74378
0.79577	1.2073		-0.694875	2.14793
0.618804	1.20116		0.0592153	1.92247
0.398173	1.43483		0.614109	1.72755
0.12198	1.42479		0.792526	1.5868
-0.126242	1.32412		0.71098	1.32422
-0.246988	1.02518		0.526568	1.04297
-0.212102	0.861102		0.308426	0.826558
-0.0966965	0.71508		0.0358139	0.74065
0.0178251	0.60215		-0.190296	0.77553
-1.23866	2.23433		-0.255856	0.779531
-0.694875	1.79487		-0.174747	0.626173
0.0592153	1.47886		-0.0308761	0.367515
0.614109	1.21994		0.0711139	0.190522
0.792526	1.06774		-0.038082	1.57365
0.71098	0.9772		0.396503	1.60771
0.526568	0.987085		0.556179	1.48606
0.308426	1.09881		0.497997	1.27682
0.0358139	1.11267		0.358357	0.96524
-0.190296	1.05856		0.162485	0.742785
-0.255856	0.858727		-0.0506287	0.632215
-0.174747	0.648447		-0.222483	0.667358
-0.0308761	0.569694		-0.268222	0.663712
0.0711139	0.497216		-0.151876	0.536076
-0.038082	1.04682		0.0212555	0.231581
0.396503	0.880654		0.150247	-0.0671148
0.556179	0.800433		-0.650973	2.01662
0.497997	0.795202		0.0505055	-0.00744517
0.358357	0.791294		-0.295946	2.92157
0.162485	0.801565		-0.287865	2.04268
-0.0506287	0.812374		-0.353976	1.14937
-0.222483	0.75333		-0.452244	2.56867
-0.268222	0.502779		-0.281445	1.91321
-0.151876	0.460792		-0.148173	1.19329
0.0212555	0.428123		-0.586803	1.58751
0.150247	0.37274		-0.302346	1.02317
-0.650973	1.59215		-0.050907	0.687249
0.0505055	0.326135		-1.02007	1.4849
-0.295946	2.11883		-0.762281	0.844397
-0.287865	1.55904		-0.32261	0.48737
-0.353976	1.0774		-1.2567	0.833193
-0.452244	2.26183		-0.867704	0.375012
-0.281445	1.63298		-1.33683	0.339817
-0.148173	1.11679		-0.916411	0.0635955
-0.586803	1.72742		-1.28774	-0.0736161
-0.302346	1.2124		-0.914256	-0.229727
-0.050907	0.70319		0.296834	1.95475
-1.02007	1.82527		0.257827	1.83262
-0.762281	1.29058		0.386055	1.45638
-0.32261	0.829049		0.611747	0.871283
-1.2567	1.49966		0.559765	2.50542
-0.867704	0.958124		0.472819	2.37945
-1.33683	1.31322		0.532314	2.00537
-0.916411	0.800623		0.69153	1.48919
-1.28774	1.18212		0.857974	1.07626
-0.914256	0.742055		0.953644	0.881108
0.296834	1.33871		0.795	2.96343
0.257827	0.996788		0.716517	2.87037
0.386055	0.708922		0.757406	2.54538
0.611747	0.546615		0.892713	2.20715
0.788358	0.534393		1.04312	1.91582
0.860453	0.629616		1.1831	1.79861
0.559765	1.80413		1.2755	1.7389
0.472819	1.47957		1.33085	1.5096
0.532314	1.25466		1.41148	1.19506
0.69153	1.02745		1.44345	0.929334
0.857974	0.91667		1.39335	0.793469
0.953644	0.939245		0.993944	3.31816
1.02601	1.05752		0.947911	3.28752
1.11796	1.14906		1.04139	3.13399
1.1965	1.2191		1.20605	2.89552
0.795	2.14903		1.3775	2.72145
0.716517	1.94529		1.52434	2.69829
0.757406	1.74025		1.57348	2.70166
0.892713	1.46261		1.57648	2.5298
1.04312	1.28458		1.59192	2.22716
1.1831	1.32105		1.62386	1.85142
1.2755	1.37789		1.58508	1.5986
1.33085	1.39192		1.48467	1.48327
1.41148	1.40598		1.31514	1.43045
1.44345	1.44939		1.12008	3.59376
1.39335	1.52751		1.15558	3.62567
1.27469	1.73741		1.29865	3.55759
0.993944	2.3481		1.51214	3.46416
0.947911	2.25331		1.7088	3.34557
1.04139	2.05538		1.83218	3.42664
1.20605	1.89739		1.83427	3.49883
1.3775	1.70624		1.77154	3.43216
1.52434	1.67864		1.73057	3.15338
1.57348	1.68763		1.73413	2.81327
1.57648	1.67857		1.73106	2.54866
1.59192	1.67416		1.66461	2.39434
1.62386	1.74012		1.54245	2.32883
1.58508	1.81999		1.4096	2.29533
1.48467	1.97585		1.27779	3.85243
1.31514	1.91345		1.20413	3.79786
1.12008	2.40487		1.26861	3.89927
1.15558	2.40864		1.45063	3.91306
1.29865	2.37043		1.68262	3.87905
1.51214	2.28523		1.88986	3.86607
1.7088	2.19395		1.99711	3.9137
1.83218	2.15675		1.95888	4.07925
1.83427	2.20182		1.85267	4.17709
1.77154	2.21852		1.82154	4.06363
1.73057	2.14976		1.8394	3.80977
1.73413	2.12337		1.88364	3.52551
1.73106	2.11249		1.89615	3.34614
1.66461	2.15738		1.85383	3.27258
1.54245	1.96446		1.74835	3.09145
1.4096	1.74348		1.586	2.90029
1.27779	2.23834		1.26301	4.1374
1.20413	2.35301		1.31866	4.20263
1.26861	2.44413		1.48634	4.29078
1.45063	2.48914		1.72302	4.30799
1.68262	2.54515		1.91845	4.30782
1.88986	2.58603		2.00508	4.34295
1.99711	2.67876		1.96747	4.52038
1.95888	2.80545		1.88401	4.73539
1.85267	2.81869		1.86842	4.69534
1.82154	2.70485		1.94767	4.44212
1.8394	2.53735		2.0381	4.15923
1.88364	2.34821		2.12369	4.02819
1.89615	2.21271		2.15451	3.83302
1.85383	1.97389		2.09342	3.62612
1.74835	1.71681		1.91401	3.41051
1.586	1.41503		1.39084	4.54419
1.26301	2.19072		1.32637	4.43843
1.31866	2.3135		1.37599	4.43864
1.48634	2.44341		1.52857	4.57272
1.72302	2.5839		1.72319	4.66298
1.91845	2.73927		1.87566	4.68822
2.00508	3.01576		1.93169	4.75751
1.96747	3.19026		1.89137	4.88243
1.88401	3.21342		1.82851	5.04174
1.86842	3.05077		1.84658	4.96962
1.94767	2.73307		1.94921	4.68152
2.0381	2.40032		2.08963	4.30217
2.12369	2.17354		2.23945	4.07138
2.15451	1.91245		2.3354	3.87243
2.09342	1.6642		2.30603	3.76364
1.91401	1.41204		2.12481	3.75075
1.39084	1.99191		1.84337	3.57001
1.32637	2.07209		1.57845	4.78413
1.37599	2.14032		1.48186	4.62041
1.52857	2.26411		1.44925	4.51883
1.72319	2.43366		1.48786	4.53753
1.87566	2.60483		1.59729	4.71452
1.93169	2.94379		1.71247	4.85602
1.89137	3.21218		1.79442	4.92603
1.82851	3.32739		1.797	5.03402
1.84658	3.13867		1.72556	5.07597
1.94921	2.79383		1.66024	5.0643
2.08963	2.41244		1.69749	4.82957
2.23945	2.11461		1.82042	4.44112
2.3354	1.8437		1.98872	4.04292
2.30603	1.5864		2.17865	3.78788
2.12481	1.36841		2.3065	3.72473
1.84337	1.13106		2.31714	3.77307
1.57845	2.29262		2.14848	3.77364
1.48186	2.07287		1.88022	3.72369
1.44925	2.02288		1.61002	4.48666
1.48786	1.97867		1.53449	4.47472
1.59729	2.14831		1.49106	4.38666
1.71247	2.26013		1.50402	4.3644
1.79442	2.45149		1.55285	4.49022
1.797	2.69758		1.58997	4.69062
1.72556	2.99382		1.6079	4.84716
1.66024	3.08123		1.60984	4.95818
1.69749	2.91634		1.54403	5.03249
1.82042	2.68801		1.44952	4.98107
1.98872	2.38555		1.40135	4.76636
2.17865	2.10333		1.43813	4.42411
2.3065	1.83712		1.58359	4.02061
2.31714	1.50723		1.77497	3.71382
2.14848	1.29181		1.97323	3.57467
1.88022	1.08779		2.14111	3.55407
1.61002	2.75098		2.17675	3.68841
1.53449	2.49029		2.04185	3.69464
1.49106	2.14026		1.78447	3.56959
1.50402	1.93024		1.49407	3.19541
1.55285	1.86046		1.51594	4.2966
1.58997	1.94808		1.39298	4.00243
1.6079	2.06042		1.3087	3.99184
1.60984	2.23773		1.3221	4.07595
1.54403	2.42925		1.38509	4.18566
1.44952	2.58447		1.42008	4.39977
1.40135	2.58676		1.41648	4.55257
1.43813	2.57583		1.38037	4.75575
1.58359	2.46231		1.31557	4.80804
1.77497	2.31322		1.22034	4.80608
1.97323	2.06002		1.12871	4.58883
2.14111	1.75727		1.10654	4.23376
2.17675	1.43082		1.16336	3.90256
2.04185	1.21362		1.32414	3.53291
1.78447	1.10562		1.51773	3.4079
1.49407	1.00172		1.72181	3.34838
1.51594	3.12138		1.87277	3.43838
1.39298	2.93133		1.90766	3.54796
1.3087	2.48343		1.81538	3.56064
1.3221	2.0853		1.61613	3.35214
1.38509	1.73375		1.35975	2.96754
1.42008	1.64417		0.999585	4.20176
1.41648	1.7145		1.05381	4.38369
1.38037	1.80233		1.06964	4.55164
1.31557	1.99403		1.05765	4.59306
1.22034	2.10541		1.02345	4.56855
1.12871	2.14847		0.957202	4.46876
1.10654	2.18278		0.882896	3.74682
1.16336	2.18469		0.956625	3.38931
1.32414	2.26587		1.09313	3.1573
1.51773	2.14561		1.25358	3.09368
1.72181	1.92306		1.40812	3.20214
1.87277	1.59959		1.51217	3.28251
1.90766	1.32055		1.53325	3.33322
1.81538	1.22952		1.49386	3.26758
1.61613	1.18602		1.3715	3.02893
1.35975	1.15707		1.17839	2.62648
0.999585	1.60067		0.810723	4.03035
1.05381	1.55789		0.776228	3.63572
1.06964	1.55666		0.770873	3.233
1.05765	1.6617		0.974539	2.87911
1.02345	1.80429		1.0829	3.11777
0.957202	1.8502		1.07701	3.08998
0.882896	1.85634		1.06468	2.92233
0.956625	1.92186		1.03573	2.5962
1.09313	1.97829		0.958995	2.17894
1.25358	1.93432		0.823848	1.69323
1.40812	1.79151		0.683479	3.79747
1.51217	1.49179		0.784533	3.44017
1.53325	1.28917		0.770111	3.04924
1.49386	1.23741		0.741125	2.71995
1.3715	1.23327		0.738614	2.50707
1.17839	1.27945		0.749825	2.46708
0.810723	1.87532		0.729491	2.59884
0.776228	1.76541		0.696219	2.75178
0.770873	1.73735		0.643262	2.81838
0.974539	1.75543		0.617936	2.65996
1.0829	1.40468		0.620026	2.40062
1.07701	1.28659		0.650131	2.01206
1.06468	1.26746		0.690204	1.58518
1.03573	1.28575		0.698331	1.18635
0.958995	1.30515		0.574322	3.11073
0.823848	1.24798		0.788371	2.73201
0.683479	2.0427		0.794368	2.41745
0.784533	2.02888		0.738915	2.15535
0.770111	1.91499		0.695142	2.08391
0.741125	1.81008		0.637908	2.06093
0.738614	1.80463		0.539546	2.18041
0.749825	1.71972		0.415164	2.25483
0.729491	1.61848		0.291171	2.2446
0.696219	1.48284		0.218719	2.12379
0.643262	1.33975		0.240925	1.79514
0.617936	1.24435		0.30709	1.4293
0.620026	1.16721		0.443493	1.07953
0.650131	1.17406		0.561301	0.807302
0.690204	1.17044		-0.150349	2.83291
0.698331	1.1747		0.458478	2.40679
0.574322	2.25521		0.793157	2.048
0.788371	2.13102		0.824289	1.86866
0.794368	1.97056		0.736132	1.74812
0.738915	1.87058		0.659698	1.70247
0.695142	1.76934		0.569069	1.63576
0.637908	1.75845		0.421587	1.62988
0.539546	1.59559		0.213923	1.66963
0.415164	1.45947		0.0490235	1.67567
0.291171	1.26487		-0.0269507	1.50803
0.218719	1.14766		-0.0334469	1.27354
0.240925	1.05864		0.0531031	1.04625
0.30709	1.00978		0.203685	0.809275
0.443493	1.04716		0.372386	0.60822
0.561301	1.03847		-0.997354	2.90718
-0.150349	2.41702		-0.382353	2.35087
0.458478	2.33774		0.331508	1.89351
0.793157	2.11757		0.773871	1.59921
0.824289	1.80657		0.84413	1.4452
0.736132	1.64771		0.736021	1.42778
0.659698	1.64789		0.634756	1.37961
0.569069	1.66837		0.523697	1.27117
0.421587	1.5657		0.332533	1.18382
0.213923	1.3545		0.106586	1.19881
0.0490235	1.1404		-0.0850993	1.18197
-0.0269507	0.986914		-0.168342	1.13166
-0.0334469	0.873468		-0.160162	0.967902
0.0531031	0.805403		-0.119688	0.790689
0.203685	0.789245		0.0154466	0.654538
0.372386	0.834837		0.157927	0.520655
-0.997354	2.44019		-1.15734	2.56361
-0.382353	2.418		-0.532624	1.92895
0.331508	2.19439		0.231902	1.61747
0.773871	1.79066		0.715134	1.40084
0.84413	1.47097		0.829776	1.32766
0.736021	1.33385		0.714176	1.24251
0.634756	1.382		0.58967	1.12994
0.523697	1.48678		0.454134	1.03477
0.332533	1.4482		0.253877	0.938079
0.106586	1.27976		0.0269173	0.929882
-0.0850993	0.964552		-0.122595	0.99122
-0.168342	0.805384		-0.199014	0.956977
-0.160162	0.753466		-0.203491	0.823194
-0.119688	0.6794		-0.190392	0.618289
0.0154466	0.626435		-0.125448	0.476191
0.157927	0.666569		-0.0536802	0.414943
-1.15734	2.28586		-1.17906	3.02813
-0.532624	2.11418		-1.11002	2.14842
0.231902	1.74935		-0.564508	1.67308
0.715134	1.41652		0.139728	1.48042
0.829776	1.21423		0.604059	1.3969
0.714176	1.08845		0.716007	1.30163
0.58967	1.12774		0.630915	1.14995
0.454134	1.21009		0.50419	1.00021
0.253877	1.19918		0.355685	0.818026
0.0269173	1.05389		0.169365	0.759172
-0.122595	0.803437		-0.0308906	0.82272
-0.199014	0.653609		-0.1645	0.892641
-0.203491	0.582616		-0.201811	0.798971
-0.190392	0.550245		-0.1744	0.621252
-0.125448	0.519622		-0.157673	0.374761
-0.0536802	0.48762		-0.16747	0.249477
-1.17906	2.13996		0.073793	1.31496
-1.11002	1.82808		0.443523	1.37399
-0.564508	1.59424		0.555917	1.27536
0.139728	1.32196		0.496952	1.11525
0.604059	1.1112		0.39088	0.875058
0.716007	1.0391		-0.0991835	0.636917
0.630915	1.01935		-0.19893	0.640592
0.50419	0.945839		-0.192387	0.530593
0.355685	0.999095		-0.126086	0.278085
0.169365	0.925053		-0.0811723	-0.0328129
-0.0308906	0.792026		-0.511137	2.65153
-0.1645	0.586235		-0.615542	1.81102
-0.201811	0.480546		-0.575285	1.15726
-0.1744	0.521881		-0.389757	2.5554
-0.157673	0.499641		-0.337384	1.78788
-0.16747	0.472613		-0.336202	1.0499
0.073793	0.963175		-0.290067	0.605284
0.443523	0.864755		-0.467282	2.20713
0.555917	0.916318		-0.301063	1.57907
0.496952	0.867954		-0.158201	1.02174
0.39088	0.825668		-0.0916841	0.566401
-0.0991835	0.544177		-0.0547897	0.35659
-0.19893	0.297567		-0.631643	2.15718
-0.192387	0.228008		-0.49184	1.29868
-0.126086	0.312988		-0.219521	0.770201
-0.0811723	0.411222		0.0219891	0.502684
-0.094302	0.327745		-0.852387	1.42353
-0.511137	1.71795		-0.580039	0.629249
-0.615542	1.32128		-0.185705	0.29873
-0.575285	0.965185		0.125094	0.244299
-0.389757	1.96543		-1.19771	1.68443
-0.337384	1.39282		-1.09267	0.765124
-0.336202	0.952179		-0.706233	0.218278
-0.290067	0.679743		-0.235216	0.0174011
-0.467282	2.24067		-1.3609	0.935703
-0.301063	1.64217		-1.22526	0.254609
-0.158201	1.05543		-0.803155	-0.0892437
-0.0916841	0.722683		-0.326215	-0.14733
-0.0547897	0.55321		-1.39993	0.352899
-0.631643	2.21983		-1.24947	-0.0652687
-0.49184	1.76221		-0.867127	-0.28803
-0.219521	1.17964		-0.417996	-0.294012
0.0219891	0.744968		-1.41519	0.106859
-0.852387	1.76922		-1.2725	-0.226772
-0.580039	1.31548		-0.913181	-0.363693
-0.185705	0.886607		-1.50898	-0.0160687
0.125094	0.535179		-1.34561	-0.245045
-1.19771	1.73518		0.354034	1.69153
-1.09267	1.42058		0.492878	1.22324
-0.706233	1.01795		0.635648	2.27083
-0.235216	0.658719		0.568539	2.14398
-1.3609	1.61017		0.660618	1.67799
-1.22526	1.22525		0.854475	1.0399
-0.803155	0.83349		1.01198	0.442146
-0.326215	0.577103		1.10521	0.150096
-1.39993	1.49692		1.18037	-0.0604796
-1.24947	1.06449		1.2827	-0.242378
-0.867127	0.717599		1.39585	-0.321442
-0.417996	0.534667		1.43752	-0.353506
-1.41519	1.27026		1.36434	-0.107327
-1.2725	0.847634		0.865772	2.65776
-0.913181	0.55534		0.747584	2.55859
-1.50898	1.10946		0.781119	2.23247
-1.34561	0.612645		0.908728	1.69604
0.354034	0.388363		1.07019	1.25068
0.492878	0.219215		1.22676	0.991456
0.635648	1.24564		1.38211	0.80788
0.568539	0.904089		1.55071	0.578749
0.660618	0.672566		1.71024	0.311333
0.854475	0.598753		1.77888	0.244863
1.01198	0.649206		1.71953	0.337145
1.10521	0.771497		1.57731	0.51355
1.18037	0.922628		1.4058	0.687317
1.2827	0.952959		1.062	3.07598
1.39585	0.914846		0.930313	3.07569
1.43752	0.996997		0.935232	2.85127
1.36434	1.21126		1.06923	2.49287
0.865772	1.77773		1.25511	2.18698
0.747584	1.53565		1.45287	2.01648
0.781119	1.26978		1.63212	1.85747
0.908728	1.08565		1.79604	1.56576
1.07019	0.956832		1.93638	1.22817
1.22676	1.02384		2.00564	1.03545
1.38211	1.13472		1.97613	1.0558
1.55071	1.18331		1.85146	1.19755
1.71024	1.16297		1.68877	1.36198
1.77888	1.25341		1.52767	1.44366
1.71953	1.33361		1.38831	1.45323
1.57731	1.50084		1.23958	3.46334
1.4058	1.57732		1.13651	3.50768
1.062	2.21019		1.17181	3.39229
0.930313	2.13047		1.33308	3.21916
0.935232	1.85338		1.54488	3.00283
1.06923	1.57647		1.75617	2.95997
1.25511	1.40532		1.89698	2.80674
1.45287	1.36077		1.9972	2.61183
1.63212	1.32702		2.07127	2.20335
1.79604	1.31325		2.12182	1.95708
1.93638	1.32675		2.10792	1.87667
2.00564	1.33115		2.008	1.95597
1.97613	1.51173		1.87905	2.07305
1.85146	1.69297		1.75475	2.14806
1.68877	1.81053		1.63006	2.18789
1.52767	1.64663		1.39384	3.68831
1.38831	1.38689		1.31322	3.70538
1.23958	2.44638		1.39192	3.66463
1.13651	2.39488		1.59407	3.5428
1.17181	2.21438		1.83038	3.46698
1.33308	2.02085		2.01381	3.50517
1.54488	1.78756		2.09313	3.50278
1.75617	1.69726		2.10149	3.38324
1.89698	1.58184		2.11464	3.1642
1.9972	1.5304		2.1587	2.92025
2.07127	1.48244		2.17426	2.7912
2.12182	1.47597		2.1308	2.80314
2.10792	1.67105		2.062	2.93135
2.008	1.88169		1.98716	3.03117
1.87905	1.99275		1.88417	2.98945
1.75475	1.84454		1.7487	2.92551
1.63006	1.52698		1.4935	3.74366
1.39384	2.45806		1.43543	3.78291
1.31322	2.47479		1.52662	3.75666
1.39192	2.38492		1.7311	3.70341
1.59407	2.31345		1.9667	3.68175
1.83038	2.15243		2.11595	3.68309
2.01381	2.12449		2.15444	3.83162
2.09313	2.0123		2.13125	3.93841
2.10149	1.88787		2.13355	3.91811
2.11464	1.82349		2.20321	3.73903
2.1587	1.82322		2.26349	3.60171
2.17426	1.90043		2.29869	3.63807
2.1308	2.02318		2.29744	3.7027
2.062	1.9685		2.27375	3.69468
1.98716	1.81066		2.17489	3.668
1.88417	1.53385		2.02139	3.60512
1.7487	1.24364		1.80845	3.37507
1.4935	2.31101		1.54247	3.88892
1.43543	2.37379		1.48475	3.92151
1.52662	2.40597		1.55654	3.93442
1.7311	2.43236		1.755	3.93294
1.9667	2.41107		1.97229	3.90702
2.11595	2.46911		2.09865	3.91136
2.15444	2.46132		2.13008	4.06165
2.13125	2.44633		2.13017	4.32833
2.13355	2.2519		2.17185	4.41966
2.20321	2.11962		2.28374	4.26344
2.26349	1.98717		2.40802	4.15677
2.29869	1.977		2.50944	4.16654
2.29744	1.82377		2.59395	4.15022
2.27375	1.64552		2.58607	4.11671
2.17489	1.45281		2.47602	4.03849
2.02139	1.21398		2.27825	4.00889
1.80845	0.856785		2.0481	3.83336
1.54247	2.02313		1.60786	4.18584
1.48475	2.19024		1.5448	4.13788
1.55654	2.18449		1.61209	4.20969
1.755	2.34187		1.77584	4.25338
1.97229	2.43671		1.95107	4.22491
2.09865	2.66449		2.05419	4.23537
2.13008	2.87878		2.07943	4.4092
2.13017	2.85564		2.09333	4.57321
2.17185	2.59231		2.17662	4.64658
2.28374	2.29235		2.32253	4.46074
2.40802	1.9872		2.49691	4.22046
2.50944	1.75137		2.66809	4.09116
2.59395	1.58512		2.79226	4.09385
2.58607	1.46029		2.7871	4.06867
2.47602	1.3918		2.65605	4.13871
2.27825	1.21797		2.42222	4.21879
2.0481	0.968237		2.18032	4.0808
1.60786	1.90613		1.92342	3.72905
1.5448	1.93329		1.97654	4.56835
1.61209	2.00633		1.80487	4.43682
1.77584	2.12959		1.67739	4.30156
1.95107	2.31165		1.62876	4.26967
2.05419	2.62254		1.67702	4.33302
2.07943	2.93971		1.78866	4.39709
2.09333	3.00127		1.88803	4.37557
2.17662	2.75178		1.93335	4.49506
2.32253	2.26113		1.92953	4.63738
2.49691	1.95188		1.95181	4.71299
2.66809	1.64372		2.04207	4.55604
2.79226	1.49249		2.21179	4.22936
2.7871	1.3566		2.41956	3.94951
2.65605	1.30338		2.6262	3.79016
2.42222	1.24372		2.76305	3.72828
2.18032	1.08167		2.78049	3.7878
1.92342	0.887962		2.64337	4.05052
1.97654	2.01011		2.40888	4.16758
1.80487	1.89497		2.15851	4.1128
1.67739	1.80126		1.92451	3.86533
1.62876	1.83775		2.00654	4.34408
1.67702	1.85063		1.95357	4.39376
1.78866	1.92476		1.85091	4.35701
1.88803	2.22385		1.74559	4.27301
1.93335	2.58277		1.68056	4.16947
1.92953	2.8747		1.64604	4.13999
1.95181	2.93649		1.65716	4.22697
2.04207	2.6975		1.68671	4.34916
2.21179	2.27227		1.71393	4.41018
2.41956	1.96503		1.69724	4.50236
2.6262	1.72553		1.63987	4.61722
2.76305	1.50756		1.63233	4.54229
2.78049	1.34975		1.74033	4.23227
2.64337	1.24942		1.90655	3.84583
2.40888	1.17636		2.12714	3.61898
2.15851	1.10837		2.34767	3.46893
1.92451	1.02126		2.50409	3.4793
2.00654	2.52282		2.54142	3.63794
1.95357	2.4667		2.437	3.83846
1.85091	2.28062		2.22983	3.94773
1.74559	2.00691		2.01314	3.87607
1.68056	1.78266		1.78165	3.66558
1.64604	1.71368		1.7771	3.98408
1.65716	1.72789		1.6677	3.96609
1.68671	1.84751		1.49154	3.96347
1.71393	2.03195		1.46623	3.94149
1.69724	2.33177		1.43468	3.96875
1.63987	2.52825		1.42779	4.0805
1.63233	2.55717		1.42654	4.17102
1.74033	2.37095		1.40702	4.23916
1.90655	2.18415		1.33999	4.32127
2.12714	1.94863		1.27047	4.24038
2.34767	1.79281		1.25718	4.00908
2.50409	1.5517		1.34912	3.66626
2.54142	1.36202		1.51681	3.39229
2.437	1.25461		1.72934	3.27976
2.22983	1.21539		1.93031	3.29017
2.01314	1.21214		2.07562	3.34116
1.78165	1.20799		2.12413	3.46196
1.7771	2.69511		2.07225	3.59001
1.6677	2.61257		1.94175	3.61238
1.49154	1.87447		1.76629	3.53907
1.46623	1.59547		1.56704	3.33816
1.43468	1.51672		1.30555	3.0785
1.42779	1.52105		0.988507	3.86334
1.42654	1.64908		0.994328	3.98402
1.40702	1.7719		1.06033	3.99262
1.33999	1.96817		1.06731	4.06192
1.27047	2.08945		1.18207	3.00773
1.25718	2.04604		1.32742	3.04173
1.34912	2.00841		1.45035	3.11743
1.51681	1.9656		1.53278	3.19986
1.72934	1.87674		1.56457	3.28614
1.93031	1.69228		1.57765	3.29928
2.07562	1.47706		1.55316	3.27506
2.12413	1.30853		1.49098	3.11194
2.07225	1.23433		1.35714	2.90584
1.94175	1.28746		1.12329	2.61939
1.76629	1.37486		0.83609	3.62864
1.56704	1.32227		0.806384	3.33494
1.30555	1.31977		0.809962	3.08518
0.988507	1.38123		0.873602	2.79676
0.994328	1.37662		0.988866	2.91356
1.06033	1.5105		0.994032	2.8665
1.06731	1.61552		1.05446	2.79485
1.18207	1.71977		1.13744	2.6786
1.32742	1.65658		1.19053	2.49215
1.45035	1.4724		1.14951	2.24285
1.53278	1.27014		1.01172	1.9961
1.56457	1.11796		0.613539	3.29868
1.57765	1.20764		0.764296	3.07458
1.55316	1.32334		0.784127	2.78759
1.49098	1.42318		0.785264	2.61761
1.35714	1.46212		0.803245	2.46776
1.12329	1.42106		0.815159	2.45394
0.83609	1.6693		0.761578	2.50618
0.806384	1.59272		0.65187	2.50323
0.809962	1.54203		0.555152	2.46362
0.873602	1.52247		0.517571	2.33716
0.988866	1.14443		0.598797	2.15558
0.994032	1.05013		0.729181	1.95348
1.05446	1.10791		0.886939	1.78238
1.13744	1.19637		0.960937	1.61667
1.19053	1.34565		0.942112	1.43149
1.14951	1.40715		-0.0142943	2.91286
1.01172	1.40337		0.447583	2.55466
0.613539	1.81557		0.725327	2.33551
0.764296	1.76104		0.766278	2.17901
0.784127	1.69993		0.756962	2.09362
0.785264	1.53142		0.762877	2.03885
0.803245	1.45125		0.720222	1.983
0.815159	1.49613		0.613926	1.99634
0.761578	1.37105		0.435153	1.93293
0.65187	1.20392		0.264273	1.87884
0.555152	1.07866		0.203341	1.75694
0.517571	1.01129		0.249422	1.58536
0.598797	1.03149		0.381798	1.39062
0.729181	1.05532		0.574485	1.31259
0.886939	1.15614		0.731928	1.18358
0.960937	1.21188		0.826198	1.03427
0.942112	1.24144		-0.750235	2.80663
-0.0142943	1.79083		-0.249731	2.18572
0.447583	1.95008		0.320969	1.75312
0.725327	1.84856		0.661027	1.54349
0.766278	1.73127		0.727829	1.54644
0.756962	1.5673		0.688099	1.55758
0.762877	1.46977		0.682647	1.56018
0.720222	1.3931		0.637873	1.51086
0.613926	1.32046		0.504319	1.44372
0.435153	1.20015		0.309163	1.33715
0.264273	1.03642		0.113412	1.32442
0.203341	0.927075		0.0096756	1.27795
0.249422	0.894049		0.00298516	1.13473
0.381798	0.924465		0.0893166	1.05268
0.574485	0.918709		0.25667	0.956886
0.731928	1.0325		0.441948	0.906836
0.826198	1.11271		0.611211	0.821896
-0.750235	1.75532		-0.927079	2.24835
-0.249731	1.91542		-0.393902	1.59245
0.320969	1.93075		0.229034	1.18322
0.661027	1.77869		0.599287	1.01618
0.727829	1.54666		0.670497	1.12443
0.688099	1.36481		0.594056	1.24821
0.682647	1.36458		0.56488	1.26849
0.637873	1.35694		0.552556	1.14261
0.504319	1.27541		0.441617	0.979499
0.309163	1.15182		0.252875	0.904247
0.113412	0.92687		0.0408779	0.973782
0.0096756	0.751283		-0.103736	0.991023
0.00298516	0.698538		-0.17989	0.956714
0.0893166	0.742816		-0.172998	0.884731
0.25667	0.724255		-0.0769923	0.752883
0.441948	0.831539		0.0921497	0.691343
0.611211	0.907105		0.277293	0.566724
-0.927079	1.90999		-1.0784	2.59043
-0.393902	1.85615		-0.997655	1.76664
0.229034	1.73162		-0.480175	1.26178
0.599287	1.49414		0.161742	0.931615
0.670497	1.25907		0.5415	0.889583
0.594056	1.11483		0.584119	0.933453
0.56488	1.05551		0.499829	1.08649
0.552556	1.12757		0.473784	1.12675
0.441617	1.10437		0.458273	1.01488
0.252875	0.928438		0.36802	0.854397
0.0408779	0.695014		0.184083	0.766219
-0.103736	0.580849		-0.00119151	0.816096
-0.17989	0.541234		-0.173879	0.849571
-0.172998	0.553204		-0.291187	0.791649
-0.0769923	0.587836		-0.353634	0.666146
0.0921497	0.654969		-0.337702	0.52625
0.277293	0.686334		-0.235381	0.386031
-1.0784	1.90412		-0.094413	0.210665
-0.997655	1.77308		-0.997124	2.27657
-0.480175	1.60466		-0.927205	1.55141
0.161742	1.38498		-0.474875	1.0673
0.5415	1.19303		0.104286	0.860493
0.584119	0.983414		0.456138	0.94437
0.499829	0.913316		0.501289	1.03334
0.473784	0.837219		0.423881	1.09393
0.458273	0.84857		-0.0662596	0.654161
0.36802	0.836012		-0.205355	0.634373
0.184083	0.664527		-0.31977	0.505666
-0.00119151	0.469731		-0.387517	0.34168
-0.173879	0.353172		-0.421139	0.166457
-0.291187	0.434868		-0.422495	0.0442264
-0.353634	0.505222		-0.808527	1.96613
-0.337702	0.526376		-0.737833	1.23956
-0.235381	0.550611		0.374869	1.00471
-0.094413	0.579162		0.426741	1.0895
-0.997124	1.64317		0.383203	1.04739
-0.927205	1.44187		0.323239	0.900097
-0.474875	1.23898		-0.006054	0.437417
0.104286	1.09681		-0.139345	0.446858
0.456138	0.947477		-0.215604	0.351484
0.501289	0.86624		-0.268134	0.12981
0.423881	0.77636		-0.290475	-0.160417
-0.0662596	0.256168		-0.549952	3.12475
-0.205355	0.232224		-0.563903	2.2666
-0.31977	0.333333		-0.576628	1.47026
-0.387517	0.447251		-0.467139	0.888643
-0.421139	0.511267		-0.615372	2.91651
-0.422495	0.428349		-0.519642	2.25067
-0.808527	1.2589		-0.415848	1.51345
-0.737833	1.04783		-0.342171	0.894207
0.374869	0.773815		-0.218329	0.58531
0.426741	0.741205		-0.042957	0.485716
0.383203	0.737229		-0.535093	2.05191
0.323239	0.645586		-0.377357	1.41575
-0.006054	0.245067		-0.215806	0.876178
-0.139345	0.0351888		-0.102924	0.514766
-0.215604	-0.0253402		-0.00977192	0.336038
-0.268134	0.0875535		-0.558047	2.06726
-0.290475	0.303914		-0.449483	1.25998
-0.549952	1.81707		-0.218629	0.721364
-0.563903	1.34729		-0.0162067	0.436803
-0.576628	0.988686		0.107185	0.314071
-0.467139	0.732434		-0.689547	1.24785
-0.615372	2.41622		-0.44847	0.541268
-0.519642	1.71827		-0.140312	0.14092
-0.415848	1.12029		0.116036	0.0793429
-0.342171	0.748439		-1.00396	1.31493
-0.218329	0.564428		-0.882782	0.540478
-0.042957	0.407615		-0.544466	0.00901623
-0.535093	2.25218		-0.167655	-0.144328
-0.377357	1.5357		0.108798	-0.244096
-0.215806	0.969478		-1.19273	0.604435
-0.102924	0.620836		-1.03227	0.0645815
-0.00977192	0.463062		-0.672782	-0.272094
-0.558047	2.36793		-0.290025	-0.348942
-0.449483	1.84011		-1.26251	0.250489
-0.218629	1.25787		-1.12493	-0.102674
-0.0162067	0.794801		-0.781317	-0.308341
0.107185	0.520658		-0.399295	-0.378224
-0.689547	1.81919		-1.30925	0.163954
-0.44847	1.38027		-1.18151	-0.0221643
-0.140312	0.994834		-0.842217	-0.202044
0.116036	0.63136		-0.444486	-0.250491
-1.00396	1.74137		-1.27273	0.385609
-0.882782	1.38031		-1.35695	0.173972
-0.544466	1.05434		-1.18595	0.0772969
-0.167655	0.761294		-0.816405	-0.0399387
0.108798	0.568939		-1.34439	0.170538
-1.19273	1.48355		-1.32095	0.151375
-1.03227	1.14414		0.200381	1.44786
-0.672782	0.800194		0.245014	1.46894
-0.290025	0.655681		0.274658	1.56522
-1.26251	1.25401		0.307887	1.5748
-1.12493	0.912636		0.367751	1.53971
-0.781317	0.637259		0.477064	1.43818
-0.399295	0.54837		0.662011	1.26385
-1.30925	0.968445		0.937651	1.10677
-1.18151	0.55812		1.21141	0.820156
-0.842217	0.444814		0.335004	1.86793
-0.444486	0.423825		0.340065	1.79208
-1.27273	1.32062		0.351659	1.70007
-1.35695	0.803623		0.386343	1.66277
-1.18595	0.447786		0.508676	1.56344
-0.816405	0.349866		0.72877	1.41919
-1.34439	0.735287		1.00205	1.10684
-1.32095	1.10206		1.23898	0.753609
0.200381	0.689259		1.39163	0.460321
0.245014	0.509984		0.33698	1.79409
0.274658	0.409606		0.318772	1.72141
0.307887	0.388337		0.276838	1.66632
0.367751	0.478352		0.255652	1.65006
0.477064	0.563483		0.295721	1.64097
0.662011	0.610989		0.433641	1.54635
0.937651	0.532872		0.631111	1.32301
1.21141	0.595072		0.864529	0.968362
0.335004	0.546939		1.09368	0.691777
0.340065	0.489033		0.371515	1.52226
0.351659	0.599353		0.308884	1.40768
0.386343	0.704171		0.205857	1.36411
0.508676	0.743064		0.102287	1.4358
0.72877	0.68102		0.0439612	1.53423
1.00205	0.654518		0.0868065	1.5271
1.23898	0.588632		0.230034	1.36463
1.39163	0.620385		0.459253	1.04269
0.33698	0.764553		0.75827	0.773527
0.318772	0.783773		0.385077	1.20256
0.276838	0.796256		0.269799	1.12023
0.255652	0.887133		0.114719	1.1197
0.295721	0.94864		-0.0380274	1.28843
0.433641	0.910552		-0.157867	1.43175
0.631111	0.762469		-0.177577	1.47693
0.864529	0.631472		-0.0772829	1.33795
1.09368	0.590369		0.147485	1.09424
0.371515	0.961527		-0.148072	1.10499
0.308884	0.973141		-0.271784	1.30065
0.205857	1.0359		-0.29614	1.33244
0.102287	1.1004		0.575731	1.73956
0.0439612	1.14383		0.943051	2.1535
0.0868065	1.04085		0.843996	1.96359
0.230034	0.916163		0.850575	1.5061
0.459253	0.688971		0.931565	0.817771
0.75827	0.482471		1.02248	0.312449
0.385077	1.13303		1.10625	-0.117449
0.269799	1.18658		1.19805	-0.332988
0.114719	1.21642		1.35197	-0.474664
-0.0380274	1.18896		1.54388	-0.467538
-0.157867	1.15947		1.6876	-0.287843
-0.177577	1.09598		1.72654	0.00418163
-0.0772829	0.912553		1.66163	0.290427
0.147485	0.650527		1.54192	0.484292
-0.148072	1.05395		1.1764	2.40101
-0.271784	1.02623		1.02899	2.24673
-0.29614	0.984649		0.990976	1.95221
0.575731	0.323349		1.01561	1.45767
0.943051	1.02368		1.12519	1.01609
0.843996	0.71275		1.27686	0.800948
0.850575	0.563614		1.46495	0.573079
0.931565	0.476014		1.69194	0.33772
1.02248	0.559903		1.94041	0.204533
1.10625	0.72636		2.09185	0.286978
1.19805	0.845677		2.11957	0.587956
1.35197	0.892697		2.04904	0.904334
1.54388	0.906793		1.92164	1.1923
1.6876	0.968663		1.79486	1.31234
1.72654	1.1883		1.68094	1.50913
1.66163	1.37465		1.33972	2.69968
1.54192	1.55928		1.18151	2.70761
1.1764	1.52627		1.12858	2.53862
1.02899	1.28523		1.18179	2.27992
0.990976	1.10953		1.32584	1.9817
1.01561	0.920239		1.531	1.79667
1.12519	0.862176		1.74365	1.62061
1.27686	0.917588		1.97436	1.30173
1.46495	1.04726		2.18617	1.09022
1.69194	1.07398		2.3288	1.07882
1.94041	1.09509		2.36162	1.27705
2.09185	1.0999		2.28617	1.53689
2.11957	1.15001		2.17842	1.79027
2.04904	1.38694		2.07877	1.96492
1.92164	1.54191		1.97186	2.09512
1.79486	1.68132		1.832	2.19906
1.68094	1.64096		1.63714	2.27363
1.33972	1.99842		1.46274	3.12165
1.18151	1.87756		1.31984	3.17911
1.12858	1.70737		1.30753	3.10399
1.18179	1.42731		1.42149	2.89
1.32584	1.2759		1.61035	2.74669
1.531	1.20373		1.82708	2.68353
1.74365	1.246		2.01379	2.52884
1.97436	1.22651		2.15085	2.291
2.18617	1.20148		2.2869	1.96993
2.3288	1.22366		2.40164	1.82897
2.36162	1.33468		2.43254	1.85656
2.28617	1.54161		2.39136	2.05178
2.17842	1.68508		2.31784	2.31273
2.07877	1.76692		2.25275	2.52263
1.97186	1.65246		2.1838	2.69128
1.832	1.4403		2.07177	2.81685
1.63714	1.11804		1.8852	2.95032
1.46274	2.29833		1.565	3.45986
1.31984	2.22528		1.44255	3.45577
1.30753	2.10251		1.48299	3.3927
1.42149	1.9414		1.6428	3.25203
1.61035	1.76652		1.86008	3.17649
1.82708	1.57341		2.04853	3.15464
2.01379	1.51223		2.15759	3.15579
2.15085	1.3762		2.21425	3.00093
2.2869	1.35266		2.29291	2.76744
2.40164	1.36593		2.36765	2.52828
2.43254	1.55149		2.41735	2.48769
2.39136	1.74405		2.42964	2.66424
2.31784	1.85353		2.40378	2.85495
2.25275	1.77819		2.38877	3.0757
2.1838	1.65786		2.36682	3.23204
2.07177	1.41227		2.26659	3.40337
1.8852	1.08881		2.10411	3.49899
1.565	2.30049		1.8387	3.33695
1.44255	2.33067		1.63113	3.53243
1.48299	2.26303		1.51936	3.55188
1.6428	2.20364		1.56111	3.47218
1.86008	2.11503		1.74053	3.37755
2.04853	1.96469		1.95878	3.29105
2.15759	1.76992		2.12261	3.28521
2.21425	1.66273		2.18879	3.33039
2.29291	1.60035		2.21275	3.42527
2.36765	1.58412		2.26586	3.40896
2.41735	1.72518		2.36238	3.26322
2.42964	1.88031		2.44386	3.2119
2.40378	1.89408		2.50934	3.26095
2.38877	1.70198		2.55308	3.43458
2.36682	1.53868		2.58153	3.59906
2.26659	1.32972		2.56161	3.67214
2.10411	1.05502		2.46911	3.80241
1.8387	0.725317		2.30779	3.89304
1.63113	2.17552		2.06892	3.72066
1.51936	2.19407		1.68647	3.63829
1.56111	2.22305		1.56827	3.59632
1.74053	2.23233		1.60116	3.53451
1.95878	2.26637		1.76018	3.49207
2.12261	2.27374		1.97692	3.35862
2.18879	2.19071		2.12052	3.37562
2.21275	2.03512		2.17737	3.46717
2.26586	1.88557		2.20221	3.69284
2.36238	1.80841		2.2813	3.83408
2.44386	1.78093		2.41537	3.82997
2.50934	1.72019		2.54535	3.76204
2.55308	1.60366		2.67503	3.79552
2.58153	1.5028		2.76835	3.90091
2.56161	1.29999		2.81197	3.87121
2.46911	1.23555		2.77038	3.9481
2.30779	0.998672		2.65353	4.09011
2.06892	0.796338		2.49095	4.13073
1.68647	1.88087		2.28164	4.06143
1.56827	1.97604		1.98208	3.73384
1.60116	1.99256		1.74874	3.84119
1.76018	2.03964		1.62914	3.79279
1.97692	2.14277		1.64149	3.78796
2.12052	2.27905		1.77009	3.72682
2.17737	2.42747		1.95548	3.65591
2.20221	2.37182		2.08162	3.62738
2.2813	2.14775		2.14038	3.753
2.41537	1.84811		2.18623	3.96279
2.54535	1.69069		2.30507	4.11009
2.67503	1.49554		2.45795	4.05882
2.76835	1.31135		2.63719	4.0009
2.81197	1.22162		2.80623	3.91428
2.77038	1.20187		2.94118	3.84204
2.65353	1.22719		2.97023	3.83977
2.49095	1.10935		2.89185	3.96696
2.28164	0.887018		2.73838	4.2378
1.98208	0.82365		2.57609	4.36169
1.74874	1.71462		2.38307	4.32746
1.62914	1.70498		2.11584	4.19387
1.64149	1.72347		2.16993	4.2614
1.77009	1.84149		1.97386	4.15706
1.95548	1.99319		1.78907	3.97058
2.08162	2.34512		1.67857	3.9049
2.14038	2.59491		1.68547	3.87821
2.18623	2.62433		1.7712	3.85876
2.30507	2.27191		1.89074	3.83118
2.45795	1.92406		1.97923	3.89041
2.63719	1.60817		2.01465	4.06733
2.80623	1.34268		2.06211	4.18912
2.94118	1.10541		2.18055	4.15545
2.97023	1.05943		2.3583	4.01171
2.89185	1.09617		2.55471	3.79381
2.73838	1.22297		2.77146	3.65794
2.57609	1.19448		2.89931	3.61226
2.38307	1.06939		2.92661	3.65406
2.11584	1.01459		2.83264	3.89367
2.16993	1.84821		2.66767	4.17143
1.97386	1.76232		2.51713	4.37792
1.78907	1.69968		2.36059	4.44051
1.67857	1.63948		2.11881	4.43464
1.68547	1.6174		1.79481	4.13676
1.7712	1.73622		2.13331	3.97192
1.89074	2.02755		2.10031	4.14596
1.97923	2.38364		1.99606	4.15026
2.01465	2.72175		1.85314	4.056
2.06211	2.68979		1.7273	3.88143
2.18055	2.39229		1.62625	3.81171
2.3583	1.96429		1.59781	3.76878
2.55471	1.58342		1.64495	3.79631
2.77146	1.35738		1.69337	3.86724
2.89931	1.11507		1.73322	3.96992
2.92661	1.05576		1.71727	4.09274
2.83264	1.0192		1.74788	4.11601
2.66767	1.11877		2.02545	3.67128
2.51713	1.18555		2.24611	3.46376
2.36059	1.17431		2.45429	3.37284
2.11881	1.19221		2.60002	3.3002
1.79481	1.17972		2.62744	3.42439
2.13331	2.27936		2.55767	3.67167
2.10031	2.19928		2.44077	3.92871
1.99606	2.0477		2.32165	4.12448
1.85314	1.8448		2.19578	4.21779
1.7273	1.65688		1.98921	4.2832
1.62625	1.55154		1.71311	4.11952
1.59781	1.53297		1.86887	3.69322
1.64495	1.70894		1.79784	3.83761
1.69337	2.02613		1.43082	3.72371
1.73322	2.29056		1.3421	3.61199
1.71727	2.52855		1.31752	3.62668
1.74788	2.46398		1.33865	3.62829
2.02545	1.86354		1.37045	3.71103
2.24611	1.62661		1.34736	3.86047
2.45429	1.39746		1.29847	3.8216
2.60002	1.25102		1.37926	3.39604
2.62744	1.10692		1.56455	3.2125
2.55767	1.0776		1.76002	3.157
2.44077	1.12203		1.94277	3.16681
2.32165	1.19821		2.05816	3.17117
2.19578	1.2411		2.10772	3.26392
1.98921	1.35471		2.10067	3.41459
1.71311	1.31214		2.07367	3.57289
1.86887	2.35873		2.03241	3.72469
1.79784	2.24657		1.94915	3.81427
1.43082	1.44636		1.78171	3.88406
1.3421	1.3568		1.53796	3.80419
1.31752	1.36632		1.28016	2.89036
1.33865	1.55791		1.37185	3.00893
1.37045	1.76691		1.42064	3.01258
1.34736	1.92995		1.47093	3.04314
1.29847	2.04855		1.52771	3.11005
1.37926	1.84379		1.62941	3.17226
1.56455	1.63739		1.70069	3.26224
1.76002	1.51896		1.69543	3.31183
1.94277	1.35447		1.56827	3.28435
2.05816	1.25203		1.35868	3.14229
2.10772	1.18252		0.754935	3.21154
2.10067	1.09538		0.747712	3.05951
2.07367	1.17258		0.753613	2.78494
2.03241	1.27656		0.830479	2.60712
1.94915	1.3287		0.910167	2.58608
1.78171	1.42958		0.890747	2.72519
1.53796	1.45038		0.986409	2.58495
1.28016	1.27183		1.19057	2.63951
1.37185	1.15651		1.37184	2.7302
1.42064	1.07214		1.43854	2.76616
1.47093	0.980667		1.38618	2.70255
1.52771	1.03663		1.24222	2.50322
1.62941	1.14415		0.43677	2.85994
1.70069	1.25981		0.631317	2.67036
1.69543	1.33591		0.675406	2.53505
1.56827	1.38997		0.706658	2.37764
1.35868	1.38911		0.758767	2.31623
0.754935	1.51642		0.772206	2.27068
0.747712	1.49951		0.706616	2.30359
0.753613	1.37629		0.557634	2.23634
0.830479	1.30133		0.434278	2.12663
0.910167	1.26247		0.421328	2.02318
0.890747	1.0152		0.554948	1.92186
0.986409	0.89669		0.7991	1.94909
1.19057	1.01736		1.0299	2.06527
1.37184	1.12257		1.19359	2.11064
1.43854	1.1954		1.23384	2.04608
1.38618	1.25196		1.19378	1.85291
1.24222	1.26967		-0.201752	2.53224
0.43677	1.64781		0.242866	2.15733
0.631317	1.62284		0.521754	1.96402
0.675406	1.52618		0.609963	1.87347
0.706658	1.37053		0.649026	1.91032
0.758767	1.28769		0.696832	1.84334
0.772206	1.17394		0.688583	1.79886
0.706616	1.09355		0.582986	1.69418
0.557634	0.986421		0.392534	1.54502
0.434278	0.820179		0.214655	1.48029
0.421328	0.791778		0.171011	1.39613
0.554948	0.807494		0.264271	1.35129
0.7991	0.921524		0.467651	1.38687
1.0299	1.01338		0.692535	1.50686
1.19359	0.991505		0.895183	1.56548
1.23384	1.04391		1.02821	1.49573
1.19378	1.09109		1.12251	1.29777
-0.201752	1.49185		-0.815172	2.47202
0.242866	1.61715		-0.378151	1.81737
0.521754	1.63312		0.117736	1.37022
0.609963	1.45701		0.409667	1.20522
0.649026	1.30811		0.504377	1.26471
0.696832	1.19843		0.528759	1.38357
0.688583	1.15401		0.572664	1.38484
0.582986	1.12106		0.593769	1.27749
0.392534	0.979994		0.509952	1.11238
0.214655	0.784639		0.327451	1.00436
0.171011	0.656274		0.142272	0.952231
0.264271	0.69473		0.0366292	0.979245
0.467651	0.829135		0.0284376	0.951854
0.692535	0.877605		0.52098	1.06799
0.895183	0.896637		0.732051	1.02092
1.02821	0.924696		0.928955	0.849165
1.12251	1.01021		-0.968229	2.4726
-0.815172	1.28559		-0.89195	1.74959
-0.378151	1.36474		-0.459561	1.22363
0.117736	1.49111		0.0426723	0.762429
0.409667	1.45087		0.339534	0.715957
0.504377	1.26359		0.38424	0.853599
0.528759	1.08661		0.369302	1.10206
0.572664	1.045		0.424613	1.18101
0.593769	1.09365		0.489496	1.03105
0.509952	1.05971		0.460104	0.773063
0.327451	0.867578		0.318382	0.667249
0.142272	0.727528		0.120624	0.714324
0.0366292	0.533636		-0.0638287	0.747683
0.0284376	0.546709		-0.160947	0.761351
0.52098	0.721187		-0.191048	0.708144
0.732051	0.836081		-0.0931332	0.657799
0.928955	0.830628		0.0919707	0.614049
-0.968229	1.4274		0.320694	0.523316
-0.89195	1.27384		0.552047	0.296445
-0.459561	1.28078		-0.937416	1.96821
0.0426723	1.28717		-0.888555	1.27554
0.339534	1.19567		-0.482397	0.765294
0.38424	1.04214		0.018503	0.567683
0.369302	0.87023		0.285197	0.60614
0.424613	0.81293		0.283094	0.80711
0.489496	0.852622		0.259808	1.10904
0.460104	0.824623		0.316895	1.22222
0.318382	0.688003		0.404623	1.04082
0.120624	0.510602		0.410477	0.757757
-0.0638287	0.339779		-0.430476	0.44811
-0.160947	0.398626		-0.423101	0.28071
-0.191048	0.532918		-0.306515	0.197962
-0.0931332	0.579355		-0.119796	0.0943219
0.0919707	0.595147		0.101297	-0.0801949
0.320694	0.694262		-0.856601	1.66614
0.552047	0.704104		-0.798928	0.950719
-0.937416	1.34708		-0.431793	0.599109
-0.888555	1.21941		0.00794698	0.548384
-0.482397	1.12231		0.252505	0.706375
0.018503	1.03179		0.263943	0.945622
0.285197	0.909844		0.214463	1.1659
0.283094	0.807532		0.213597	0.528904
0.259808	0.633303		0.0313704	0.454521
0.316895	0.623145		-0.173429	0.376835
0.404623	0.592039		-0.364862	0.245398
0.410477	0.511565		-0.501675	0.0343192
-0.430476	0.471278		-0.733201	1.43559
-0.423101	0.528153		-0.627293	0.805657
-0.306515	0.517834		-0.312107	0.566969
-0.119796	0.512358		0.254736	0.78984
0.101297	0.606269		0.275493	0.993691
-0.856601	1.16642		0.240189	1.09455
-0.798928	0.98144		0.253901	1.09046
-0.431793	0.922002		0.213082	0.585489
0.00794698	0.845983		0.0857402	0.358535
0.252505	0.727028		-0.0544408	0.238113
0.263943	0.595151		-0.676636	2.8076
0.214463	0.509157		-0.61581	1.95713
0.213597	0.133912		-0.541846	1.16416
0.0313704	-0.0351453		-0.394478	0.681346
-0.173429	0.00436172		-0.7194	2.80815
-0.364862	0.221705		-0.623812	2.11612
-0.501675	0.420226		-0.479636	1.40103
-0.733201	0.853658		-0.334607	0.86156
-0.627293	0.664957		-0.161574	0.529498
-0.312107	0.655771		0.0305079	0.426523
0.254736	0.572726		-0.583874	2.10179
0.275493	0.441097		-0.455204	1.42215
0.240189	0.414326		-0.276035	0.919853
0.253901	0.321261		-0.117186	0.60836
0.213082	0.185129		0.0168103	0.376885
0.0857402	0.0150543		-0.499672	2.12539
-0.0544408	-0.185796		-0.445481	1.34173
-0.676636	1.62487		-0.266219	0.813281
-0.61581	1.03174		-0.0691751	0.569751
-0.541846	0.659491		0.062581	0.400608
-0.394478	0.509354		-0.564746	1.98235
-0.7194	2.31781		-0.57537	1.19944
-0.623812	1.54644		-0.411121	0.619781
-0.479636	0.976721		-0.168745	0.273651
-0.334607	0.559426		0.0330787	0.147747
-0.161574	0.374815		0.157744	0.127084
0.0305079	0.36501		-0.840032	0.982957
-0.583874	2.23795		-0.745261	0.361962
-0.455204	1.51108		-0.493298	-0.0336713
-0.276035	0.90598		-0.208757	-0.207618
-0.117186	0.600347		-0.00231618	-0.265774
0.0168103	0.366508		-1.04991	0.358789
-0.499672	2.44099		-0.920007	-0.074049
-0.445481	1.92191		-0.638517	-0.336403
-0.266219	1.28274		-0.355736	-0.373701
-0.0691751	0.805079		-1.14708	0.141812
0.062581	0.513251		-1.03308	-0.128309
-0.564746	2.23906		-0.766329	-0.306608
-0.57537	1.95343		-0.460885	-0.377941
-0.411121	1.44794		-1.05728	0.370706
-0.168745	1.01589		-1.16445	0.162383
0.0330787	0.705752		-1.05025	-0.00963362
0.157744	0.522969		-0.76888	-0.13464
-0.840032	1.80236		-0.429169	-0.215863
-0.745261	1.49684		-1.05716	0.381248
-0.493298	1.09074		-1.08812	0.250333
-0.208757	0.772469		-0.933421	0.123845
-0.00231618	0.658693		-0.606846	0.081666
-1.04991	1.48192		-0.987401	0.424462
-0.920007	1.11479		-0.902537	0.296022
-0.638517	0.822622		-0.660027	0.28179
-0.355736	0.608629		-0.837243	0.659982
-1.14708	1.19618		-0.784582	0.382753
-1.03308	0.795457		-0.588434	0.299961
-0.766329	0.567084		-0.510989	0.64965
-0.460885	0.508593		0.813534	1.23803
-1.05728	1.31456		0.91374	1.40228
-1.16445	0.948882		1.03316	1.54459
-1.05025	0.605707		1.17	1.53808
-0.76888	0.40764		1.30334	1.48048
-0.429169	0.349263		0.878398	2.12385
-1.05716	1.27676		0.982328	2.02244
-1.08812	0.89416		1.05251	1.93747
-0.933421	0.512573		1.11857	1.94444
-0.606846	0.372236		1.1782	1.87438
-0.987401	1.14531		1.24035	1.8471
-0.902537	0.772834		1.30959	1.77789
-0.660027	0.583009		1.42852	1.6965
-0.837243	1.26926		1.64505	1.54573
-0.784582	0.991925		1.88068	1.34444
-0.588434	0.744311		2.0881	0.998584
-0.510989	1.10128		0.839091	2.34703
0.813534	0.663948		0.916781	2.36382
0.91374	0.68047		1.0144	2.4053
1.03316	0.736605		1.11633	2.28608
1.17	0.884806		1.19082	2.17513
1.30334	0.914897		1.22031	2.0607
0.878398	0.970775		1.2273	1.98077
0.982328	0.783124		1.27328	2.01081
1.05251	0.693332		1.41882	1.86838
1.11857	0.721943		1.61894	1.67083
1.1782	0.766504		1.79946	1.34186
1.24035	0.856595		1.95315	1.02387
1.30959	0.954495		2.07255	0.747936
1.42852	0.927024		2.16885	0.543001
1.64505	0.909675		0.682944	2.21906
1.88068	0.93577		0.727852	2.41846
2.0881	0.939186		0.836402	2.45762
0.839091	1.17471		0.982175	2.36599
0.916781	1.06006		1.08615	2.14225
1.0144	0.962999		1.10928	2.01663
1.11633	0.89052		1.06451	2.01446
1.19082	0.870825		1.02105	2.09989
1.22031	0.961712		1.06689	2.13973
1.2273	1.03308		1.18239	1.89368
1.27328	1.05952		1.32079	1.55663
1.41882	1.01246		1.51171	1.22825
1.61894	0.976296		1.74324	0.98714
1.79946	0.947633		1.95796	0.854172
1.95315	0.930195		0.604337	1.9568
2.07255	0.80117		0.632296	2.16247
2.16885	0.724139		0.727926	2.23169
0.682944	1.44842		0.849976	2.08793
0.727852	1.27383		0.924029	1.8744
0.836402	1.13883		0.900515	1.78117
0.982175	1.07666		0.792053	1.83299
1.08615	1.12532		0.694196	2.01779
1.10928	1.16529		0.653658	2.07262
1.06451	1.20624		0.702112	1.92286
1.02105	1.23639		0.839759	1.59163
1.06689	1.20862		1.04971	1.29117
1.18239	1.07254		1.3518	1.13649
1.32079	1.00407		0.588198	1.87246
1.51171	0.894055		0.645756	1.87665
1.74324	0.85982		0.693465	1.7013
1.95796	0.84252		0.690012	1.49493
0.604337	1.57956		0.592452	1.43766
0.632296	1.33714		0.461828	1.58432
0.727926	1.29099		0.321129	1.85093
0.849976	1.28784		0.258977	1.93887
0.924029	1.3564		0.322213	1.7974
0.900515	1.30346		0.48346	1.52491
0.792053	1.37945		0.725205	1.30787
0.694196	1.362		1.0222	1.20701
0.653658	1.30764		0.512646	1.54283
0.702112	1.18448		0.489848	1.47213
0.839759	1.03207		0.475037	1.32303
1.04971	0.836127		0.422295	1.22191
1.3518	0.814218		0.316262	1.19877
0.588198	1.27655		0.158466	1.37651
0.645756	1.26262		0.0268429	1.623
0.693465	1.33706		0.00419571	1.73473
0.690012	1.41274		0.121999	1.56429
0.592452	1.40866		0.312616	1.41328
0.461828	1.37368		0.564409	1.28474
0.321129	1.34936		0.387202	1.15936
0.258977	1.31038		0.267095	1.16473
0.322213	1.09948		0.212071	1.17072
0.48346	0.918905		0.172779	1.05362
0.725205	0.769953		0.101675	1.13372
1.0222	0.754798		0.00308388	1.30499
0.512646	1.06679		-0.0931774	1.42577
0.489848	1.04832		-0.0892907	1.45241
0.475037	1.20165		0.0537322	1.32108
0.422295	1.23363		0.289366	1.16915
0.316262	1.24059		0.58532	0.861752
0.158466	1.1515		0.252817	0.870031
0.0268429	1.17862		0.0401709	0.942421
0.00419571	1.11118		-0.0378648	0.985682
0.121999	0.93884		-0.0340831	1.00036
0.312616	0.674713		-0.0290799	1.07017
0.564409	0.562991		-0.0572153	1.15729
0.387202	0.582346		-0.101149	1.18144
0.267095	0.740985		-0.0754225	1.08912
0.212071	0.879439		0.0712074	1.00164
0.172779	0.936506		0.170791	0.683453
0.101675	0.90979		-0.103709	0.736338
0.00308388	0.890685		-0.207281	0.77295
-0.0931774	0.867644		-0.178316	0.858267
-0.0892907	0.933716		-0.103583	0.903238
0.0537322	0.733395		-0.0683425	0.967584
0.289366	0.567014		-0.063585	0.967647
0.58532	0.064956		-0.0304962	0.893277
0.252817	0.161343		-0.223653	0.563982
0.0401709	0.356497		-0.178978	0.590195
-0.0378648	0.482825		-0.0760649	0.672603
-0.0340831	0.53705		-0.00830046	0.743216
-0.0290799	0.56945		0.000648482	0.768335
-0.0572153	0.556962		1.06699	1.74945
-0.101149	0.648556		0.952061	1.55705
-0.0754225	0.68978		0.88353	1.11536
0.0712074	0.593732		0.858353	0.569135
0.552898	-0.26397		0.868478	0.0257187
0.170791	-0.146261		0.883162	-0.352263
-0.103709	-0.00157565		0.935568	-0.619601
-0.207281	0.0940417		1.07689	-0.714759
-0.178316	0.229689		1.35886	-0.577188
-0.103583	0.263634		1.64897	-0.291254
-0.0683425	0.295271		1.84646	0.0604485
-0.063585	0.330649		1.90191	0.39912
-0.0304962	0.409048		1.84714	0.617879
0.455926	-0.333047		1.76906	0.833995
0.115522	-0.29383		1.3221	1.92849
-0.128094	-0.184822		1.19394	1.75449
-0.223653	-0.0708313		1.08627	1.44543
-0.178978	-0.0115269		1.01423	1.02621
-0.0760649	0.0475186		1.0191	0.690768
-0.00830046	0.0877253		1.11319	0.399886
0.000648482	0.147998		1.25456	0.147803
0.0964492	-0.236876		1.4833	0.0102451
-0.100631	-0.206748		1.78717	0.0264372
-0.1491	-0.134627		2.08505	0.290174
1.06699	0.774194		2.25643	0.687078
0.952061	0.516391		2.30204	1.05442
0.88353	0.44478		2.24802	1.36129
0.858353	0.423672		2.1424	1.58909
0.868478	0.478858		2.04636	1.83794
0.883162	0.616857		1.94825	2.12448
0.935568	0.708905		1.76206	2.26499
1.07689	0.821302		1.49886	2.28401
1.35886	0.841237		1.37062	2.24419
1.64897	0.924835		1.26799	2.0168
1.84646	1.0883		1.23603	1.71157
1.90191	1.33671		1.28841	1.41124
1.84714	1.57094		1.42634	1.30241
1.76906	1.73007		1.60902	1.13811
1.3221	1.21914		1.81235	0.974711
1.19394	0.945434		2.07479	0.870554
1.08627	0.841313		2.48568	1.26448
1.01423	0.761562		2.52315	1.62992
1.0191	0.794545		2.46548	1.91402
1.11319	0.892426		2.39309	2.11918
1.25456	0.977741		2.29985	2.39251
1.4833	1.02775		2.19357	2.73702
1.78717	1.07026		2.03802	2.92703
2.08505	1.10737		1.79626	2.88008
2.25643	1.21332		1.59065	2.78025
2.30204	1.35267		1.4818	2.78042
2.24802	1.48906		1.44335	2.62776
2.1424	1.65959		1.49629	2.37292
2.04636	1.76069		1.60367	2.18742
1.94825	1.7129		1.75268	2.10721
1.76206	1.41952		1.90121	2.07068
1.49886	1.66588		2.05351	1.87348
1.37062	1.53701		2.22315	1.70329
1.26799	1.37549		2.40709	1.54658
1.23603	1.28399		2.53821	1.6403
1.28841	1.17492		2.58493	1.87543
1.42634	1.12392		2.56254	2.1873
1.60902	1.18615		2.52134	2.47032
1.81235	1.19036		2.45379	2.8147
2.07479	1.24309		2.36472	3.22067
2.48568	1.32012		2.2357	3.5276
2.52315	1.46611		2.02919	3.44503
2.46548	1.60835		1.76673	3.17875
2.39309	1.66578		1.63528	3.23851
2.29985	1.77618		1.53313	3.22302
2.19357	1.63892		1.57568	3.03036
2.03802	1.42654		1.68462	2.80287
1.79626	1.0428		1.84814	2.67972
1.59065	2.02498		1.99634	2.66479
1.4818	1.85982		2.0896	2.61034
1.44335	1.81581		2.15164	2.51111
1.49629	1.74091		2.26077	2.26937
1.60367	1.63905		2.39605	2.05773
1.75268	1.50167		2.51236	2.05094
1.90121	1.42435		2.58751	2.18435
2.05351	1.38124		2.60415	2.44155
2.22315	1.29025		2.60489	2.73545
2.40709	1.35126		2.57011	3.06844
2.53821	1.58686		2.50859	3.46339
2.58493	1.72479		2.38683	3.78084
2.56254	1.80619		2.23476	3.89909
2.52134	1.71404		1.99991	3.64716
2.45379	1.67092		1.66841	3.51343
2.36472	1.50897		1.57306	3.44264
2.2357	1.23972		1.61772	3.20315
2.02919	0.932515		1.76693	2.95802
1.76673	0.741575		1.9573	2.81899
1.63528	2.09754		2.0989	2.813
1.53313	2.07742		2.1556	2.77979
1.57568	1.98776		2.18259	2.83008
1.68462	2.03436		2.25744	2.77873
1.84814	2.00938		2.37075	2.63864
1.99634	1.88948		2.49562	2.61755
2.0896	1.68716		2.58425	2.70946
2.15164	1.48209		2.67548	2.92873
2.26077	1.44135		2.72126	3.06899
2.39605	1.50286		2.71122	3.28239
2.51236	1.73538		2.65776	3.59231
2.58751	1.7905		2.54702	3.90075
2.60415	1.81598		2.41762	3.97507
2.60489	1.65324		2.23406	3.8575
2.57011	1.47466		1.99136	3.48658
2.50859	1.30795		1.74168	3.62079
2.38683	1.17397		1.62622	3.47804
2.23476	0.926809		1.63778	3.2902
1.99991	0.704486		1.77671	3.05917
1.66841	1.99956		1.97419	2.88342
1.57306	1.89868		2.10488	2.84986
1.61772	1.90643		2.17003	2.90212
1.76693	1.95588		2.19901	3.08121
1.9573	2.0869		2.27397	3.23006
2.0989	2.07917		2.39107	3.2619
2.1556	1.92904		2.51569	3.29849
2.18259	1.77921		2.65357	3.34438
2.25744	1.61314		2.78276	3.33044
2.37075	1.60889		2.85216	3.35889
2.49562	1.61647		2.85069	3.45483
2.58425	1.65381		2.77353	3.71879
2.67548	1.54074		2.68974	3.9581
2.72126	1.37855		2.5712	4.08036
2.71122	1.28339		2.40948	4.04945
2.65776	1.22215		2.19449	3.79197
2.54702	1.04827		2.05896	3.68815
2.41762	0.919729		1.83169	3.62836
2.23406	0.837891		1.68342	3.51377
1.99136	0.917104		1.67098	3.35285
1.74168	1.66397		1.76844	3.16467
1.62622	1.62718		1.94595	3.03846
1.63778	1.60393		2.08189	2.97019
1.77671	1.80374		2.14863	3.07085
1.97419	1.92688		2.17418	3.31229
2.10488	2.11478		2.27183	3.54059
2.17003	2.12079		2.39344	3.66928
2.19901	2.01608		2.55083	3.6712
2.27397	1.85774		2.71384	3.62143
2.39107	1.67252		2.85678	3.56765
2.51569	1.58868		2.9228	3.51784
2.65357	1.41017		2.8956	3.6243
2.78276	1.19428		2.81214	3.84029
2.85216	1.06569		2.72843	4.06732
2.85069	1.07844		2.6211	4.22931
2.77353	1.1814		2.47309	4.40118
2.68974	1.18118		2.25865	4.22076
2.5712	1.04917		2.01456	3.67784
2.40948	0.998316		2.24943	3.82893
2.19449	1.08147		2.04316	3.70729
2.05896	1.55103		1.84959	3.57441
1.83169	1.56804		1.69892	3.49274
1.68342	1.45767		1.63968	3.44312
1.67098	1.45259		1.69718	3.2836
1.76844	1.62087		1.83685	3.1402
1.94595	1.83403		1.958	3.17315
2.08189	2.16977		2.00628	3.38309
2.14863	2.30744		2.04425	3.58086
2.17418	2.3058		2.12027	3.64794
2.27183	2.01653		2.26937	3.70607
2.39344	1.7764		2.45307	3.57394
2.55083	1.49287		2.62461	3.52147
2.71384	1.23272		2.77936	3.41615
2.85678	1.0038		2.8275	3.46845
2.9228	0.900647		2.78722	3.60268
2.8956	0.977075		2.7122	3.88272
2.81214	1.1371		2.64823	4.15379
2.72843	1.23086		2.55514	4.40984
2.6211	1.2111		2.41263	4.65686
2.47309	1.17952		2.20987	4.62929
2.25865	1.17838		1.97068	4.14125
2.01456	1.13757		2.11986	3.60632
2.24943	1.69515		2.14747	3.78525
2.04316	1.66537		2.05587	3.80848
1.84959	1.57237		1.88907	3.67392
1.69892	1.45818		1.70801	3.53486
1.63968	1.39605		1.55771	3.43122
1.69718	1.61113		1.48551	3.31588
1.83685	1.93507		1.4996	3.20863
1.958	2.27565		1.6077	3.18786
2.00628	2.52313		1.67568	3.2991
2.04425	2.4999		1.69075	3.4817
2.12027	2.17953		1.7069	3.55799
2.26937	1.79929		2.11221	3.31534
2.45307	1.43811		2.30162	3.29274
2.62461	1.17327		2.44535	3.22018
2.77936	0.996535		2.50674	3.25006
2.8275	0.862537		2.49347	3.43615
2.78722	0.870317		2.46138	3.71243
2.7122	0.999363		2.43944	3.98356
2.64823	1.16509		2.38871	4.26345
2.55514	1.23246		2.27065	4.59318
2.41263	1.25154		2.09913	4.7102
2.20987	1.27687		1.88655	4.33029
1.97068	1.1731		1.88423	3.34943
2.11986	2.09146		1.85722	3.61
2.14747	1.99505		1.36749	3.43608
2.05587	1.87821		1.20523	3.24964
1.88907	1.71065		1.13292	3.12642
1.70801	1.58718		1.17675	3.11148
1.55771	1.45467		1.25388	3.12681
1.48551	1.40293		1.27855	3.27175
1.4996	1.60752		1.44783	2.99815
1.6077	1.92034		1.62444	2.9952
1.67568	2.20927		1.77849	3.01707
1.69075	2.37175		1.89024	3.03822
1.7069	2.26184		1.96064	3.04209
2.11221	1.29978		2.01741	3.14077
2.30162	1.16619		2.08624	3.37964
2.44535	1.05859		2.15518	3.59825
2.50674	0.983217		2.15931	3.82962
2.49347	0.937788		2.07592	4.12877
2.46138	1.01478		1.92206	4.30961
2.43944	1.14932		1.76223	4.11026
2.38871	1.2603		0.901362	3.14903
2.27065	1.3965		0.858262	3.06676
2.09913	1.41036		1.14454	2.74492
1.88655	1.275		1.21509	2.82544
1.88423	2.14078		1.24259	2.82829
1.85722	1.94496		1.31293	2.81003
1.36749	1.43274		1.44953	2.84792
1.20523	1.31636		1.65276	2.97066
1.13292	1.29374		1.84158	3.19882
1.17675	1.43119		1.91821	3.34525
1.25388	1.62088		1.87081	3.5379
1.27855	1.82699		1.74674	3.59382
1.44783	1.27873		1.63084	3.4797
1.62444	1.15039		0.624773	2.85086
1.77849	1.04532		0.63188	2.72053
1.89024	1.06904		0.64973	2.56526
1.96064	1.00298		0.723121	2.4203
2.01741	0.99408		0.794425	2.39611
2.08624	1.03603		0.936036	2.43186
2.15518	1.1735		1.23712	2.60002
2.15931	1.26832		1.51063	2.77703
2.07592	1.39344		1.67314	2.94786
1.92206	1.42133		1.67089	2.99693
1.76223	1.34638		1.59644	2.94524
0.901362	1.47489		1.52622	2.69998
0.858262	1.54453		-0.103587	2.75035
1.14454	0.975309		0.235536	2.54478
1.21509	0.937084		0.457953	2.34112
1.24259	0.91307		0.526142	2.26039
1.31293	0.901063		0.56479	2.16534
1.44953	0.898247		0.620594	2.09503
1.65276	0.958561		0.654453	2.04058
1.84158	1.06057		0.59484	2.0061
1.91821	1.15977		0.456261	1.97669
1.87081	1.20733		0.330785	1.90478
1.74674	1.25685		0.346315	1.89092
1.63084	1.34847		0.551747	1.9105
0.624773	1.37942		0.87553	2.02305
0.63188	1.37878		1.18489	2.25731
0.64973	1.26049		1.39348	2.42393
0.723121	1.13378		1.46701	2.46066
0.794425	0.998061		1.47952	2.29449
0.936036	0.821059		1.49852	1.99877
1.23712	0.883792		-0.759064	2.80364
1.51063	0.947816		-0.406033	2.37819
1.67314	0.902289		0.0030071	1.93217
1.67089	0.900037		0.286181	1.72663
1.59644	1.10011		0.405122	1.67022
1.52622	1.23285		0.460126	1.64653
-0.103587	1.22832		0.523231	1.60623
0.235536	1.37919		0.558263	1.48414
0.457953	1.42271		0.484984	1.40752
0.526142	1.37851		0.31969	1.30014
0.56479	1.20687		0.16883	1.34952
0.620594	1.11938		0.150517	1.29795
0.654453	1.02455		1.04021	1.85715
0.59484	0.914421		1.21501	1.86114
0.456261	0.817082		1.3508	1.60429
0.330785	0.66781		1.45741	1.29656
0.346315	0.643738		-0.922312	2.28786
0.551747	0.706966		-0.552182	1.69056
0.87553	0.836907		-0.136537	1.21408
1.18489	0.810614		0.143197	0.972154
1.39348	0.818122		0.245697	1.04657
1.46701	0.828154		0.295776	1.14754
1.47952	0.871512		0.392894	1.20488
1.49852	1.12598		0.464333	1.03439
-0.759064	0.920829		0.436013	0.856719
-0.406033	1.12892		0.30696	0.771675
0.0030071	1.27654		0.149521	0.790144
0.286181	1.309		0.1992	0.935027
0.405122	1.26863		0.388445	1.00974
0.460126	1.12324		0.619161	1.11142
0.523231	1.02187		0.850501	1.11236
0.558263	0.998734		1.08542	0.925834
0.484984	0.905107		1.29546	0.744218
0.31969	0.758592		-0.98223	2.1615
0.16883	0.604516		-0.929343	1.56498
0.150517	0.486487		-0.598879	1.00753
1.04021	0.734232		-0.18555	0.578406
1.21501	0.694876		0.0601675	0.489358
1.3508	0.767836		0.112775	0.688631
1.45741	0.978641		0.133143	0.95652
-0.922312	0.865895		0.264892	1.01573
-0.552182	0.935176		0.407165	0.920846
-0.136537	1.05034		0.439811	0.680151
0.143197	1.04948		0.350496	0.537939
0.245697	1.02228		-0.127003	0.590526
0.295776	0.874425		-0.157188	0.495196
0.392894	0.86569		-0.0571787	0.467733
0.464333	0.868731		0.143778	0.472301
0.436013	0.871572		0.405022	0.409844
0.30696	0.709795		0.675625	0.24675
0.149521	0.48566		0.938809	0.127294
0.1992	0.607316		-0.897567	1.49988
0.388445	0.671226		-0.87915	0.91785
0.619161	0.68757		-0.563452	0.436607
0.850501	0.683505		-0.166816	0.254146
1.08542	0.681262		0.0325722	0.377864
1.29546	0.717913		0.0295341	0.672894
-0.98223	0.929792		0.0462073	1.04965
-0.929343	0.764399		0.194382	1.21551
[truncated: 46,568 more rows]

## Sheet: Figure4
Figure 4B, 4C
roi_id	Stanford_Child	OpenfMRI_Adult1	OpenfMRI_Adult2	module_id		module_id	module_name
47	-0.29683	0.842245	0.568433	3		3	CON
48	0.31108	0.591321	0.989623	3		5	DMN
49	-0.0853029	0.382553	0.118658	3		6	Mem
50	-0.507491	0.599333	0.250566	3		8	FPN
51	-0.237831	0.37834	0.068438	3		9	SN
52	0.297218	0.667301	0.544229	3		10	Sub
53	0.717246	0.880119	1.2008	3		11	VAN
54	0.708489	0.900103	1.1548	3		12	DAN
55	-0.49956	0.227945	0.0421928	3
56	1.49795	1.28264	1.47853	3
57	0.318467	0.622658	0.573765	3
58	0.237733	1.09407	1.45651	3
59	0.386254	0.362255	0.899641	3
60	1.40107	0.955035	1.35782	3
74	-1.68229	-0.168213	-2.06879	5
76	-1.57492	-0.847631	-1.17105	5
77	-1.30565	0.231225	-0.399231	5
79	-0.545764	0.517476	-0.889648	5
80	-1.0584	-0.103188	-1.3267	5
81	-0.183898	0.14052	-0.533102	5
82	-0.120274	0.0954393	0.591647	5
83	-0.161766	0.21218	0.0920396	5
86	-1.79831	0.0287801	-1.37621	5
87	-2.20837	-0.287295	-2.57544	5
88	-2.77023	-0.48101	-1.96087	5
89	-1.51977	-0.448894	-0.107887	5
90	-3.44972	-0.81585	-2.30991	5
91	-3.09224	-0.71129	-1.41623	5
92	-2.0179	-0.0895548	-0.964336	5
93	-1.39204	-0.133895	-0.875362	5
94	-2.28895	-0.750627	-0.815295	5
95	-2.28373	-0.689293	-1.86697	5
96	1.11592	1.18322	-0.218265	5
97	-0.201507	-0.211752	-0.583978	5
98	-1.0048	0.0626693	-0.849918	5
99	-1.37589	0.0500448	-0.678336	5
100	0.081702	0.0416396	-0.470465	5
101	1.13754	0.10185	-0.103224	5
102	0.808109	0.123081	-0.0846517	5
103	-0.420721	-0.454343	-1.15511	5
104	0.386976	-0.35244	-0.838659	5
105	-0.848478	-0.485066	-0.431216	5
106	-0.361983	-0.143415	-0.412276	5
107	-2.91105	-0.238206	-1.01055	5
108	-1.47396	-0.423245	-0.600476	5
109	-2.94356	-0.89891	-1.66889	5
110	-2.24656	-0.249093	-0.440481	5
111	-0.872832	-0.0254065	-0.16597	5
112	1.47999	0.575023	1.74962	5
113	-0.107131	0.496729	0.441999	5
114	-1.14126	-0.736395	-0.716244	5
115	-0.453512	-0.0275269	-0.407205	5
116	0.0483318	0.117018	0.606823	5
117	-0.941442	0.357835	0.533552	5
118	0.103175	1.18211	1.25257	5
119	0.737568	1.3829	1.90773	5
120	-0.209882	1.05727	0.596195	5
121	0.499052	0.261778	1.08256	5
122	0.331714	0.436835	0.735174	5
123	-0.191181	0.373912	1.64759	5
124	-0.963259	-0.0927419	-0.505098	5
125	-0.564079	-0.124161	-0.614869	5
126	-0.512761	-0.389196	-0.745862	5
127	-0.673268	0.458035	-0.45194	5
128	0.244099	0.361041	0.754006	5
129	-0.837966	0.00431993	-0.580145	5
130	0.852705	0.93684	1.0517	5
131	0.322329	0.670583	0.712987	5
133	-1.21088	0.190888	-0.574127	6
134	-0.322255	0.858408	0.57136	6
135	0.536628	0.624093	1.5837	6
136	-0.619837	0.157018	0.272836	6
137	-0.364196	0.206745	-0.662616	5
138	0.618857	0.268808	1.05127	11
139	-0.0755331	0.823168	1.66228	5
174	0.566603	0.589468	0.707739	8
175	1.23578	1.08671	1.30338	8
176	0.547521	0.839396	0.895784	8
177	1.67504	1.20001	2.61536	8
178	-0.294507	0.259259	0.743459	8
179	0.207199	0.375896	-0.293645	8
180	0.950884	0.333729	0.851553	8
181	0.177835	0.636372	0.354893	8
186	2.62015	1.11685	1.22194	8
187	1.19862	0.345077	0.270332	8
188	1.25141	1.10768	0.923506	8
189	2.22938	1.06274	1.12009	8
190	2.26263	1.1753	2.30191	8
191	0.77835	0.678756	0.0315106	8
192	1.5512	1.12179	2.19256	8
193	0.269625	0.352108	0.403697	8
194	-0.33491	0.823078	-0.0279408	8
195	0.167531	1.00342	1.41497	8
196	1.12524	0.900679	0.966635	8
197	0.450959	0.959702	0.630868	8
198	-0.300269	0.978433	0.842491	8
199	1.64531	0.735031	1.65548	8
200	1.08326	1.51191	1.25584	8
201	0.669451	0.850233	0.842343	8
202	1.48585	0.774814	1.5372	8
203	-0.471298	0.22706	-0.0175168	9
204	2.53064	1.33249	3.04969	9
205	1.19363	0.640201	1.43896	9
206	1.24731	0.695203	0.331244	9
207	2.12527	0.916572	1.31589	9
208	2.51092	1.42406	2.98158	9
209	3.66471	1.84812	2.86471	9
210	1.44357	0.919587	1.4425	9
211	2.5944	1.37017	2.33015	9
212	0.61534	0.354447	0.620694	9
213	0.746143	0.733036	1.81843	9
214	1.30788	0.328128	1.00379	9
215	1.26613	0.553787	1.5537	9
216	2.15617	0.931547	2.17552	9
217	0.654387	0.427973	0.805864	9
218	1.64002	0.969547	1.23515	9
219	3.70254	0.828427	1.58847	9
220	1.69092	0.925751	1.40801	9
221	0.237173	0.821468	1.34436	6
222	0.921242	0.354812	0.76379	10
223	-0.704742	0.0479837	0.55755	10
224	-0.156292	0.739658	0.433229	10
225	0.346522	0.802707	0.898478	10
226	0.0655515	0.245175	0.833745	10
227	0.381387	0.763695	0.831523	10
228	0.185637	0.893583	1.40415	10
229	-0.151286	0.676136	0.069746	10
230	0.793382	0.854814	1.0522	10
231	0.148567	0.656455	0.463319	10
232	-0.467346	0.19487	-0.14141	10
233	0.614228	0.92275	1.4331	10
234	0.239373	0.643974	1.11487	10
235	1.72141	1.81917	2.7342	11
236	0.674711	1.56369	2.49666	11
237	0.306797	1.35632	3.00594	11
238	0.958747	1.34824	2.67558	11
239	1.84842	2.17603	2.36466	11
240	2.03422	1.77028	3.67828	11
241	0.702565	0.290555	0.864535	11
242	0.759224	0.217824	0.100603	11
251	-0.618065	0.394677	0.125016	12
252	0.825848	0.955312	0.922169	12
256	1.48028	0.492969	0.191778	12
257	1.10321	0.390229	0.403012	12
258	1.49111	0.0127484	0.157047	12
259	0.740362	0.782264	0.967894	12
260	0.0114825	0.0395372	-0.90324	12
261	0.185633	0.829473	0.72879	12
262	1.23615	0.328664	-0.18802	12
263	-0.752534	0.0144575	-0.226888	12
264	0.289772	0.421498	0.487575	12

## Sheet: Figure5
Figure 5B, 5C
	mean								std
	rAI	rCau	rIFG	rMFG	rPreSMA	rSMG	lSTN	rSTN	rAI	rCau	rIFG	rMFG	rPreSMA	rSMG	lSTN	rSTN
Stanford_Child	3.68922	0.777038	1.89025	1.16342	2.16927	2.24543	0.0310458	0.327261	0.58977	0.335102	0.449199	0.572947	0.615665	0.404651	0.236554	0.283832
OpenfMRI_Adult1	1.9679	1.01298	1.35938	1.25581	1.25293	1.02614	0.381576	0.567209	0.37215	0.296164	0.242355	0.335331	0.340643	0.236067	0.208752	0.171564
OpenfMRI_Adult2	3.52226	1.75715	1.72305	1.36746	2.24468	2.69204	0.319111	0.285783	0.289113	0.364518	0.349127	0.329154	0.31402	0.507439	0.224874	0.249971

## Sheet: Figure6
Figure 6B
subj_id	NMI_from_OpenfMRI_Adult1	NMI_from_OpenfMRI_Adult2	SSRT
0	0.329769	0.213567	266.938
1	0.402717	0.360324	400.266
2	0.469242	0.281868	246.938
3	0.294215	0.300529	245.906
4	0.36778	0.257501	286.531
5	0.412606	0.309953	194.531
6	0.687891	0.45042	241.719
7	0.485553	0.474384	247.844
8	0.489757	0.525681	243.438
9	0.650921	0.557529	236.438
10	0.438299	0.310813	309.109
11	0.431709	0.34169	199.812
12	0.53491	0.49037	288.594
13	0.786948	0.596329	192.625
14	0.229456	0.0939885	318.594
15	0.519215	0.313847	244.469
16	0.526011	0.45014	287.812
17	0.579376	0.603133	346.766
18	0.178706	0.307874	349.094
19	0.549514	0.399089	270.469
20	0.215491	0.302151	248.281
21	0.334037	0.0449411	341.688
22	0.599624	0.327067	345.516
23	0.22199	0.333968	234.469
24	0.469118	0.310727	299.719
25	0.310699	0.204106	305.906
26	0.683191	0.442157	296.842
27	0.476476	0.311013	376.031
28	0.533486	0.35705	361.266
29	0.67302	0.36995	281.984
30	0.464846	0.254336	279.312
31	0.331472	0.283663	324.969
32	0.450325	0.281859	279.344
33	0.549872	0.457826	262.438
34	-0.288085	-0.11487	235.719	outlier
35	0.391554	0.306596	311.562
36	0.0964469	0.0378848	409.798
37	0.583019	0.350775	241.469

## Sheet: Figure7
Figure 7A					Figure 7B
subj_id	rSTN_beta	lSTN_beta	SSRT		subj_id	rSTN_PPI	lSTN_PPI	SSRT
0	-1.09073	-1.06944	266.938		0	-0.0688266	-0.577323	266.938
1	-1.77172	-2.39732	400.266		1	-0.259083	-1.09164	400.266
2	-1.77924	-1.08795	246.938		2	-1.38186	-0.114754	246.938
3	3.30363	0.533231	245.906		3	-0.104575	-0.759135	245.906
4	-0.855666	-1.60032	286.531		4	0.24119	-1.27118	286.531
5	0.726663	0.529729	194.531		5	0.861415	0.602097	194.531
6	6.1687	3.75159	241.719		6	1.43599	1.25028	241.719
7	-1.33389	-1.53792	247.844		7	0.75976	-0.626738	247.844
8	1.63915	0.729101	243.438		8	0.097584	1.21196	243.438
9	0.675415	0.610763	236.438		9	0.902692	-0.546529	236.438
10	-0.0193415	0.208131	309.109		10	-0.269908	-0.648438	309.109
11	-1.13806	-1.53887	199.812		11	2.71087	-2.29814	199.812
12	-0.320144	-2.38448	288.594		12	-2.05106	0.306339	288.594
13	0.600242	1.1898	192.625		13	1.17684	-0.370233	192.625
14	2.59935	1.05265	318.594		14	0.581318	-0.408062	318.594
15	-0.308462	-1.33889	244.469		15	-1.01366	-1.53427	244.469
16	-0.519491	0.121222	287.812		16	1.94393	-0.890161	287.812
17	-0.770602	-1.49813	346.766		17	-2.41509	-1.66583	346.766
18	-3.06246	-1.05402	349.094		18	1.37022	0.644795	349.094
19	0.866528	0.543956	270.469		19	-0.900767	-0.0650868	270.469
20	2.63257	3.13888	248.281		20	-0.756386	-1.76048	248.281
21	-1.27794	-1.21561	341.688		21	-0.770856	-0.87421	341.688
22	1.06236	1.14557	345.516		22	-1.87572	0.970636	345.516
23	-2.35475	1.55315	234.469		23	1.65711	-1.8807	234.469
24	-1.09694	-0.52854	299.719		24	-1.92923	-1.57495	299.719
25	-0.915838	-1.23173	305.906		25	-0.853981	-0.792216	305.906
26	4.02659	3.41669	296.842		26	-0.281587	0.174198	296.842
27	-0.215819	0.519158	376.031		27	0.271291	-1.28565	376.031
28	-0.545115	0.111203	361.266		28	-1.23405	-1.38303	361.266
29	-0.14314	-0.253284	281.984		29	0.411064	-2.41603	281.984
30	1.23333	1.45651	279.312		30	0.309211	0.423716	279.312
31	0.708583	1.48074	324.969		31	-1.49312	-0.456191	324.969
32	-3.47796	-3.44532	279.344		32	1.41306	0.638924	279.344
33	1.43501	0.80947	262.438		33	1.57457	0.241869	262.438
34	-1.29686	-0.468777	235.719		34	0.222454	-0.226626	235.719
35	-1.00894	-1.14823	311.562		35	-0.0716395	-1.4715	311.562
36	-4.53292	-2.93139	409.798		36	-1.03461	0.809443	409.798
37	0.114903	3.18349	241.469		37	0.0681063	0.756833	241.469

## Sheet: Table2
Table 2
subj_id	NMI_from_OpenfMRI_Adult1	NMI_from_OpenfMRI_Adult2	SSRT	gender	age	max_FD
0	0.329769	0.213567	266.938	Male	11.3997	0.591428
1	0.402717	0.360324	400.266	Male	9.9391	0.484615
2	0.469242	0.281868	246.938	Male	10.7666	1.13448
3	0.294215	0.300529	245.906	Female	10.8624	2.19066
4	0.36778	0.257501	286.531	Female	10.7447	0.211278
5	0.412606	0.309953	194.531	Male	10.3422	1.04561
6	0.687891	0.45042	241.719	Female	10.5092	1.22547
7	0.485553	0.474384	247.844	Male	10.1999	1.05892
8	0.489757	0.525681	243.438	Female	10.115	3.36809
9	0.650921	0.557529	236.438	Male	11.4983	0.604054
10	0.438299	0.310813	309.109	Female	10.846	0.394635
11	0.431709	0.34169	199.812	Female	10.9911	0.57711
12	0.53491	0.49037	288.594	Female	11.0575	0.568217
13	0.786948	0.596329	192.625	Male	10.8734	0.547168
14	0.229456	0.0939885	318.594	Male	10.4079	2.23615
15	0.519215	0.313847	244.469	Male	12.1478	2.28965
16	0.526011	0.45014	287.812	Male	11.0055	1.97166
17	0.579376	0.603133	346.766	Male	10.9336	1.03237
18	0.178706	0.307874	349.094	Male	12.011	2.32165
19	0.549514	0.399089	270.469	Male	11.011	0.977013
20	0.215491	0.302151	248.281	Male	10.8925	1.43662
21	0.334037	0.0449411	341.688	Female	10.7201	3.26788
22	0.599624	0.327067	345.516	Male	10.8597	1.07634
23	0.22199	0.333968	234.469	Male	11.4435	0.635961
24	0.469118	0.310727	299.719	Female	10.512	1.12371
25	0.310699	0.204106	305.906	Male	11.1834	0.945292
26	0.683191	0.442157	296.842	Female	10.9473	1.29327
27	0.476476	0.311013	376.031	Male	11.1697	0.553855
28	0.533486	0.35705	361.266	Female	10.898	0.272002
29	0.67302	0.36995	281.984	Male	11.2875	2.3162
30	0.464846	0.254336	279.312	Male	11.9309	0.581783
31	0.331472	0.283663	324.969	Female	10.0849	0.757158
32	0.450325	0.281859	279.344	Female	10.4408	2.17789
33	0.549872	0.457826	262.438	Male	10.052	1.37651
34	-0.288085	-0.11487	235.719	Female	10.6461	1.9486	outlier
35	0.391554	0.306596	311.562	Male	10.8679	0.366627
36	0.0964469	0.0378848	409.798	Female	10.3806	2.09434
37	0.583019	0.350775	241.469	Male	11.679	1.13768

## Sheet: Table3
Table 3
subj_id	rSTN_beta	lSTN_beta	SSRT	gender	age	max_FD
0	-1.09073	-1.06944	266.938	Male	11.3997	0.591428
1	-1.77172	-2.39732	400.266	Male	9.9391	0.484615
2	-1.77924	-1.08795	246.938	Male	10.7666	1.13448
3	3.30363	0.533231	245.906	Female	10.8624	2.19066
4	-0.855666	-1.60032	286.531	Female	10.7447	0.211278
5	0.726663	0.529729	194.531	Male	10.3422	1.04561
6	6.1687	3.75159	241.719	Female	10.5092	1.22547
7	-1.33389	-1.53792	247.844	Male	10.1999	1.05892
8	1.63915	0.729101	243.438	Female	10.115	3.36809
9	0.675415	0.610763	236.438	Male	11.4983	0.604054
10	-0.0193415	0.208131	309.109	Female	10.846	0.394635
11	-1.13806	-1.53887	199.812	Female	10.9911	0.57711
12	-0.320144	-2.38448	288.594	Female	11.0575	0.568217
13	0.600242	1.1898	192.625	Male	10.8734	0.547168
14	2.59935	1.05265	318.594	Male	10.4079	2.23615
15	-0.308462	-1.33889	244.469	Male	12.1478	2.28965
16	-0.519491	0.121222	287.812	Male	11.0055	1.97166
17	-0.770602	-1.49813	346.766	Male	10.9336	1.03237
18	-3.06246	-1.05402	349.094	Male	12.011	2.32165
19	0.866528	0.543956	270.469	Male	11.011	0.977013
20	2.63257	3.13888	248.281	Male	10.8925	1.43662
21	-1.27794	-1.21561	341.688	Female	10.7201	3.26788
22	1.06236	1.14557	345.516	Male	10.8597	1.07634
23	-2.35475	1.55315	234.469	Male	11.4435	0.635961
24	-1.09694	-0.52854	299.719	Female	10.512	1.12371
25	-0.915838	-1.23173	305.906	Male	11.1834	0.945292
26	4.02659	3.41669	296.842	Female	10.9473	1.29327
27	-0.215819	0.519158	376.031	Male	11.1697	0.553855
28	-0.545115	0.111203	361.266	Female	10.898	0.272002
29	-0.14314	-0.253284	281.984	Male	11.2875	2.3162
30	1.23333	1.45651	279.312	Male	11.9309	0.581783
31	0.708583	1.48074	324.969	Female	10.0849	0.757158
32	-3.47796	-3.44532	279.344	Female	10.4408	2.17789
33	1.43501	0.80947	262.438	Male	10.052	1.37651
34	-1.29686	-0.468777	235.719	Female	10.6461	1.9486
35	-1.00894	-1.14823	311.562	Male	10.8679	0.366627
36	-4.53292	-2.93139	409.798	Female	10.3806	2.09434
37	0.114903	3.18349	241.469	Male	11.679	1.13768

## Sheet: Table4
Table 4
subj_id	rSTN_PPI	lSTN_PPI	SSRT	gender	age	max_FD
0	-0.0688266	-0.577323	266.938	Male	11.3997	0.591428
1	-0.259083	-1.09164	400.266	Male	9.9391	0.484615
2	-1.38186	-0.114754	246.938	Male	10.7666	1.13448
3	-0.104575	-0.759135	245.906	Female	10.8624	2.19066
4	0.24119	-1.27118	286.531	Female	10.7447	0.211278
5	0.861415	0.602097	194.531	Male	10.3422	1.04561
6	1.43599	1.25028	241.719	Female	10.5092	1.22547
7	0.75976	-0.626738	247.844	Male	10.1999	1.05892
8	0.097584	1.21196	243.438	Female	10.115	3.36809
9	0.902692	-0.546529	236.438	Male	11.4983	0.604054
10	-0.269908	-0.648438	309.109	Female	10.846	0.394635
11	2.71087	-2.29814	199.812	Female	10.9911	0.57711
12	-2.05106	0.306339	288.594	Female	11.0575	0.568217
13	1.17684	-0.370233	192.625	Male	10.8734	0.547168
14	0.581318	-0.408062	318.594	Male	10.4079	2.23615
15	-1.01366	-1.53427	244.469	Male	12.1478	2.28965
16	1.94393	-0.890161	287.812	Male	11.0055	1.97166
17	-2.41509	-1.66583	346.766	Male	10.9336	1.03237
18	1.37022	0.644795	349.094	Male	12.011	2.32165
19	-0.900767	-0.0650868	270.469	Male	11.011	0.977013
20	-0.756386	-1.76048	248.281	Male	10.8925	1.43662
21	-0.770856	-0.87421	341.688	Female	10.7201	3.26788
22	-1.87572	0.970636	345.516	Male	10.8597	1.07634
23	1.65711	-1.8807	234.469	Male	11.4435	0.635961
24	-1.92923	-1.57495	299.719	Female	10.512	1.12371
25	-0.853981	-0.792216	305.906	Male	11.1834	0.945292
26	-0.281587	0.174198	296.842	Female	10.9473	1.29327
27	0.271291	-1.28565	376.031	Male	11.1697	0.553855
28	-1.23405	-1.38303	361.266	Female	10.898	0.272002
29	0.411064	-2.41603	281.984	Male	11.2875	2.3162
30	0.309211	0.423716	279.312	Male	11.9309	0.581783
31	-1.49312	-0.456191	324.969	Female	10.0849	0.757158
32	1.41306	0.638924	279.344	Female	10.4408	2.17789
33	1.57457	0.241869	262.438	Male	10.052	1.37651
34	0.222454	-0.226626	235.719	Female	10.6461	1.9486
35	-0.0716395	-1.4715	311.562	Male	10.8679	0.366627
36	-1.03461	0.809443	409.798	Female	10.3806	2.09434
37	0.0681063	0.756833	241.469	Male	11.679	1.13768

## Sheet: FigureS1
Figure S1
Stanford_Child	OpenfMRI_Adult1		Stanford_Child	OpenfMRI_Adult2
0.120766	-0.499231		0.120766	-0.0450525
0.124778	-0.0966593		0.124778	0.195969
0.0435106	0.184897		0.0435106	0.35193
-0.0539313	0.237464		-0.238735	-0.163703
-0.0803568	0.167957		-0.226191	0.0755994
-0.238735	-0.826097		-0.193921	0.378777
-0.226191	-0.413925		-0.174385	0.615579
-0.193921	0.019033		-0.316934	-0.057594
-0.174385	0.308718		-0.347543	0.193716
-0.102525	0.359424		-0.384818	0.400709
0.0206243	0.270543		-0.386089	0.690196
0.1402	0.31873		-0.322849	0.902553
-0.316934	-0.86168		-0.170101	0.979942
-0.347543	-0.629692		0.0593334	0.999856
-0.384818	-0.319059		0.244766	1.02255
-0.386089	0.0371917		0.251609	1.14654
-0.322849	0.211227		0.071818	1.13082
-0.170101	0.314123		-0.124964	1.12913
0.0593334	0.305023		-0.370006	0.916593
0.244766	0.326404		-0.195393	1.38759
0.251609	0.54414		-0.333415	1.69764
0.071818	0.707098		-0.295622	1.6163
-0.124964	0.728694		-0.407671	1.42262
-0.370006	0.519161		-0.741828	1.71839
-0.195393	0.101791		-0.61307	1.62413
-0.333415	-0.0510039		-0.582589	1.3695
-0.295622	-0.234966		-1.25985	1.6939
-0.407671	-0.355543		-1.15452	1.59701
-0.741828	-0.393153		-1.02315	1.41567
-0.61307	-0.515282		-0.874548	1.14635
-0.582589	-0.580154		-1.41698	1.45813
-1.25985	-0.461255		-1.43964	1.32701
-1.15452	-0.684191		-1.30459	1.11503
-1.02315	-0.776227		-1.36199	1.25708
-0.874548	-0.769571		-1.43482	1.05114
-1.41698	-0.594554		-1.33002	0.869855
-1.43964	-0.729362		-1.15903	1.22237
-1.30459	-0.883283		-1.24344	1.00985
-1.36199	-0.537974		0.462547	-0.0278549
-1.43482	-0.679396		0.127299	0.00739393
-1.33002	-0.75809		-0.0770531	0.175074
-1.15903	-0.256106		0.686827	-0.0215395
-1.24344	-0.471233		0.34048	-0.0197505
0.462547	-0.117458		-0.0444214	0.0530097
0.127299	-0.13041		-0.267093	0.264485
-0.0770531	-0.241986		-0.250857	0.488948
0.686827	-0.438533		-0.106867	0.778248
0.34048	-0.25362		0.412822	0.0292178
-0.0444214	-0.147501		0.0752895	0.0187116
-0.267093	-0.173999		-0.282526	0.0757278
-0.250857	-0.263394		-0.444874	0.312495
-0.106867	-0.183388		-0.380134	0.614155
0.412822	-0.55605		-0.159142	0.931345
0.0752895	-0.264312		0.110335	1.17359
-0.282526	-0.133703		0.292665	1.23149
-0.444874	-0.0828128		-0.0220428	-0.0369656
-0.380134	-0.0757377		-0.264937	0.0411193
-0.159142	-0.0502482		-0.499144	0.100067
0.110335	0.00417585		-0.586116	0.333717
0.292665	0.0735223		-0.460299	0.763917
-0.0220428	-0.431047		-0.218858	1.12222
-0.264937	-0.105697		0.0338312	1.30128
-0.499144	0.00443111		0.182828	1.22048
-0.586116	0.0332296		0.215032	1.09755
-0.460299	0.0338237		0.202185	0.920232
-0.218858	0.0617491		-0.452463	-0.165223
0.0338312	0.174135		-0.503168	-0.00746814
0.182828	0.283491		-0.605277	0.125847
0.215032	0.259829		-0.670761	0.22246
0.202185	0.24417		-0.60628	0.478835
0.190471	0.224832		-0.427264	0.871456
-0.452463	-0.678403		-0.216608	1.28956
-0.503168	-0.160322		-0.0652814	1.41028
-0.605277	0.114394		0.00786127	1.25929
-0.670761	0.171682		0.0194977	0.998619
-0.60628	0.223245		0.0325376	0.862503
-0.427264	0.167858		0.0797894	0.85719
-0.216608	0.24065		0.139318	0.872907
-0.0652814	0.359621		-0.768608	-0.22849
0.00786127	0.433282		-0.837709	-0.0671411
0.0194977	0.347223		-0.87254	0.240107
0.0325376	0.24803		-0.833925	0.364284
0.0797894	0.130165		-0.707099	0.476272
0.139318	0.0506051		-0.494751	0.643645
-0.768608	-1.11533		-0.255955	0.980366
-0.837709	-0.550601		-0.098037	1.35
-0.87254	-0.056705		-0.0645497	1.41033
-0.833925	0.227111		-0.134707	1.27201
-0.707099	0.279784		-0.211582	1.00332
-0.494751	0.259601		-0.231274	0.921155
-0.255955	0.298645		-0.158107	0.960698
-0.098037	0.427566		-0.058091	1.01465
-0.0645497	0.648069		0.0368748	1.05792
-0.134707	0.656332		-0.69956	0.0165331
-0.211582	0.541428		-0.866626	0.199832
-0.231274	0.395073		-0.996387	0.38062
-0.158107	0.213124		-1.00235	0.568366
-0.058091	0.148222		-0.877172	0.702829
0.0368748	0.129889		-0.662045	0.791933
-0.69956	-1.25265		-0.34832	0.911054
-0.866626	-0.96011		-0.071352	1.08554
-0.996387	-0.491537		0.0683922	1.3783
-1.00235	-0.0308117		0.0168549	1.47476
-0.877172	0.168039		-0.165162	1.35822
-0.662045	0.252938		-0.375065	1.12994
-0.34832	0.251707		-0.49976	1.01056
-0.071352	0.357956		-0.498694	0.989981
0.0683922	0.602865		-0.396651	1.03477
0.0168549	0.824025		-0.269316	1.0308
-0.165162	0.85743		-0.120661	0.96538
-0.375065	0.704056		-0.291761	1.1728
-0.49976	0.476563		-0.0337283	1.2402
-0.498694	0.39402		0.111817	1.44709
-0.396651	0.401547		0.0565132	1.56441
-0.269316	0.386368		-0.136837	1.49323
-0.120661	0.35524		-0.396409	1.27677
-0.291761	0.19994		-0.641117	1.16576
-0.0337283	0.382438		-0.764049	1.06513
0.111817	0.61358		-0.734461	0.963722
0.0565132	0.849714		-0.600267	0.87511
-0.136837	0.871844		-0.441551	0.825793
-0.396409	0.681868		-0.30785	0.818848
-0.641117	0.429102		-0.876099	1.17639
-0.764049	0.366269		-0.919546	1.06571
-0.734461	0.3707		-0.832162	0.96755
-0.600267	0.417504		-0.703812	0.92722
-0.441551	0.496795		-0.379264	1.74057
-0.30785	0.485989		-0.61649	1.52772
-0.876099	0.0528089		-0.855468	1.4368
-0.919546	0.0905316		-0.957395	1.30503
-0.832162	0.18166		-0.924214	1.23284
-0.703812	0.229261		-0.858403	1.19187
-0.379264	0.104295		-0.79274	1.1999
-0.61649	-0.101304		-0.804703	2.12748
-0.855468	-0.271196		-0.601516	2.00281
-0.957395	-0.291554		-0.532264	1.8927
-0.924214	-0.238607		-0.624387	1.70125
-0.858403	-0.0980978		-0.802702	1.62199
-0.79274	-0.00390085		-0.888918	1.53721
-0.804703	0.1734		-0.904068	1.48271
-0.601516	-0.0362477		-0.887644	1.36894
-0.532264	-0.188275		-0.885603	1.23705
-0.624387	-0.370061		-1.54454	2.27141
-0.802702	-0.461446		-1.35458	2.13145
-0.888918	-0.562509		-1.05586	2.02165
-0.904068	-0.548902		-0.826707	1.8035
-0.887644	-0.442108		-0.760226	1.63167
-0.885603	-0.276129		-0.784746	1.49439
-1.54454	0.0433502		-0.821844	1.45945
-1.35458	-0.146156		-0.81613	1.41959
-1.05586	-0.373103		-0.845603	1.31118
-0.826707	-0.488635		-0.888725	1.08072
-0.760226	-0.546128		-1.89252	2.1478
-0.784746	-0.662709		-1.77864	2.00042
-0.821844	-0.721074		-1.50111	1.80192
-0.81613	-0.715799		-1.20394	1.54862
-0.845603	-0.586874		-0.985298	1.35532
-0.888725	-0.479015		-0.863582	1.24427
-1.89252	-0.308585		-0.792912	1.20101
-1.77864	-0.47536		-0.752397	1.14695
-1.50111	-0.625149		-0.801627	0.922702
-1.20394	-0.715702		-0.879723	0.719133
-0.985298	-0.796694		-1.77384	2.22506
-0.863582	-0.797544		-1.96988	1.95202
-0.792912	-0.783647		-1.98543	1.76872
-0.752397	-0.666917		-1.77177	1.50995
-0.801627	-0.541052		-1.464	1.29932
-0.879723	-0.468083		-1.18121	1.05701
-1.77384	-0.479665		-0.967166	0.93165
-1.96988	-0.515278		-0.816799	0.893348
-1.98543	-0.631454		-0.756648	0.835342
-1.77177	-0.748233		-0.795339	0.567566
-1.464	-0.817201		-0.893194	0.345146
-1.18121	-0.85537		-1.51142	2.16672
-0.967166	-0.839564		-1.78936	1.79278
-0.816799	-0.73423		-1.87619	1.53473
-0.756648	-0.59735		-1.73869	1.25377
-0.795339	-0.421664		-1.46942	1.0178
-0.893194	-0.350406		-1.18361	0.8537
-1.51142	-0.496606		-0.982842	0.739009
-1.78936	-0.501599		-0.854537	0.746084
-1.87619	-0.561203		-0.784862	0.631667
-1.73869	-0.723451		-0.806336	0.428191
-1.46942	-0.831314		-0.910124	0.11921
-1.18361	-0.854743		-1.12317	2.10094
-0.982842	-0.801089		-1.4351	1.74347
-0.854537	-0.662878		-1.58464	1.41555
-0.784862	-0.546		-1.48171	1.19838
-0.806336	-0.372399		-1.21846	0.910364
-0.910124	-0.257541		-0.979353	0.751701
-1.12317	-0.273185		-0.845719	0.659178
-1.4351	-0.242751		-0.77927	0.676993
-1.58464	-0.345505		-0.768087	0.633182
-1.48171	-0.551428		-0.811214	0.411583
-1.21846	-0.731415		-0.82136	2.61674
-0.979353	-0.792727		-0.704688	2.20097
-0.845719	-0.801456		-0.724514	2.50141
-0.77927	-0.691765		-0.534647	2.18294
-0.768087	-0.537899		0.0834763	0.170475
-0.811214	-0.399837		0.0986897	0.131601
-0.82136	0.854611		0.121321	0.147258
-0.704688	0.260351		0.110095	0.262745
-0.724514	0.475765		0.067894	-0.248541
-0.534647	-0.0225542		-0.0482131	-0.243224
-0.310304	-0.267988		-0.123341	-0.0408839
0.0834763	-0.208139		-0.149547	0.199107
0.0986897	-0.366008		-0.100313	0.409155
0.121321	-0.522794		0.00722206	0.544557
0.110095	-0.514722		0.0275846	-0.412403
0.0883945	-0.47243		-0.219762	-0.332292
0.067894	-0.251274		-0.381358	-0.0845559
-0.0482131	-0.441561		-0.400983	0.229453
-0.123341	-0.52136		-0.287285	0.521905
-0.149547	-0.529493		-0.0687454	0.808136
-0.100313	-0.480624		0.134346	1.03662
0.00722206	-0.429617		0.233917	1.03959
0.12733	-0.356615		0.222778	1.01698
0.192315	-0.304572		0.197717	0.87775
0.0275846	-0.369499		0.146981	-0.203538
-0.219762	-0.463121		-0.131628	-0.354821
-0.381358	-0.523062		-0.43873	-0.27108
-0.400983	-0.524068		-0.598622	0.0566883
-0.287285	-0.528035		-0.575471	0.404335
-0.0687454	-0.434151		-0.3739	0.777282
0.134346	-0.33578		-0.107416	1.07432
0.233917	-0.221292		0.127641	1.21531
0.222778	-0.117734		0.233985	1.22052
0.197717	0.015821		0.249875	1.11876
0.146981	-0.600604		0.224905	0.951856
-0.131628	-0.510531		0.266693	0.834692
-0.43873	-0.446419		0.310284	0.926257
-0.598622	-0.420106		-0.152129	-0.269533
-0.575471	-0.423732		-0.439613	-0.281547
-0.3739	-0.439224		-0.72261	-0.238349
-0.107416	-0.389769		-0.824662	0.0969821
0.127641	-0.293679		-0.707138	0.60614
0.233985	-0.147113		-0.444984	0.971248
0.249875	0.00587433		-0.133369	1.23725
0.224905	0.0798137		0.100364	1.32213
0.266693	0.150376		0.201085	1.19545
0.310284	0.121883		0.224047	1.12315
-0.152129	-0.69422		0.235801	0.953213
-0.439613	-0.439617		0.299449	0.948579
-0.72261	-0.325062		0.34974	1.03084
-0.824662	-0.254962		-0.605121	-0.241469
-0.707138	-0.28347		-0.819124	-0.353985
-0.444984	-0.273018		-1.01714	-0.226172
-0.133369	-0.26651		-1.032	0.0997831
0.100364	-0.145334		-0.845543	0.665679
0.201085	-0.035839		-0.525351	1.12372
0.224047	0.0597139		-0.228199	1.34097
0.235801	0.128256		-0.0261337	1.30439
0.299449	0.0547386		0.0736235	1.10556
0.34974	0.0344423		0.1417	0.999709
-0.605121	-0.516731		0.213248	0.982725
-0.819124	-0.239128		0.314534	1.04486
-1.01714	-0.0917995		0.374944	1.20642
-1.032	-0.0208318		0.418418	1.41917
-0.845543	-0.0816298		0.391266	1.58397
-0.525351	-0.120522		-0.978165	-0.252189
-0.228199	-0.0696064		-1.09106	-0.243422
-0.0261337	0.0377262		-1.18959	-0.253888
0.0736235	0.112632		-1.23151	-0.165462
0.1417	0.0547509		-1.11893	0.180829
0.213248	0.038162		-0.864268	0.652191
0.314534	-0.0772736		-0.56411	1.12284
0.374944	-0.194737		-0.332498	1.35386
0.418418	-0.191345		-0.204973	1.23558
0.391266	-0.0526552		-0.145945	1.00608
-0.978165	-0.750719		-0.0857501	0.898656
-1.09106	-0.191334		0.0495547	0.953558
-1.18959	0.0776573		0.172686	1.07349
-1.23151	0.214386		0.291486	1.22657
-1.11893	0.154533		0.349036	1.42932
-0.864268	0.0938306		0.379416	1.63466
-0.56411	0.0899136		0.356332	1.56485
-0.332498	0.194588		-1.16779	-0.108273
-0.204973	0.288031		-1.338	-0.0101471
-0.145945	0.316792		-1.40822	-0.00520488
-0.0857501	0.17336		-1.38729	-0.0879546
0.0495547	0.0129952		-1.24663	0.00744473
0.172686	-0.147337		-1.00475	0.313799
0.291486	-0.218929		-0.713529	0.756748
0.349036	-0.215168		-0.439302	1.20053
0.379416	-0.0464639		-0.324995	1.36775
0.356332	0.199574		-0.331632	1.21344
-1.16779	-1.18412		-0.375899	0.972031
-1.338	-0.566655		-0.387386	0.910758
-1.40822	-0.0330416		-0.293911	0.952251
-1.38729	0.263089		-0.165358	1.06592
-1.24663	0.323521		-0.0273603	1.1872
-1.00475	0.262502		0.0946668	1.34293
-0.713529	0.244707		0.164761	1.40988
-0.439302	0.361827		0.183577	1.39445
-0.324995	0.472726		-0.974069	0.0720202
-0.331632	0.601091		-1.23843	0.267841
-0.375899	0.546225		-1.42945	0.329794
-0.387386	0.352875		-1.44256	0.275834
-0.293911	0.197548		-1.31369	0.262825
-0.165358	0.0686347		-1.07806	0.313475
-0.0273603	-0.00709298		-0.759314	0.52647
0.0946668	-0.016072		-0.446706	0.920854
0.164761	0.126183		-0.237864	1.30686
0.183577	0.355965		-0.214458	1.4597
-0.974069	-1.44015		-0.344437	1.3279
-1.23843	-1.07929		-0.537508	1.13945
-1.42945	-0.554058		-0.694688	1.04286
-1.44256	-0.0533854		-0.731874	1.01925
-1.31369	0.185917		-0.654876	1.00619
-1.07806	0.244642		-0.487002	1.05183
-0.759314	0.27731		-0.324249	1.12554
-0.446706	0.364947		-0.198012	1.20297
-0.237864	0.533995		-0.121206	1.26487
-0.214458	0.706019		-0.101484	1.1959
-0.344437	0.837382		-1.3239	0.697855
-0.537508	0.714922		-1.14888	0.731401
-0.694688	0.552505		-0.896259	0.773841
-0.731874	0.377955		-0.605255	0.864932
-0.654876	0.368093		-0.334513	1.14079
-0.487002	0.341726		-0.165416	1.47235
-0.324249	0.33639		-0.15668	1.66973
-0.198012	0.378415		-0.319422	1.63582
-0.121206	0.557388		-0.603117	1.4459
-0.101484	0.615418		-0.897743	1.31103
-1.3239	-0.0820854		-1.07799	1.14875
-1.14888	0.115683		-1.06888	1.02065
-0.896259	0.225127		-0.924021	0.970629
-0.605255	0.26531		-0.752772	0.985583
-0.334513	0.429061		-0.602845	1.17725
-0.165416	0.627635		-0.490248	1.24885
-0.15668	0.829094		-0.396026	1.34818
-0.319422	0.83753		-1.21589	1.37356
-0.603117	0.684558		-1.28032	1.20398
-0.897743	0.463199		-1.18083	1.10189
-1.07799	0.362973		-1.0409	1.15775
-1.06888	0.396244		-0.905892	1.34658
-0.924021	0.455027		-0.791993	1.46116
-0.752772	0.513355		-0.649893	1.49386
-0.602845	0.548821		-0.631626	2.27636
-0.490248	0.627086		-0.693381	2.02527
-0.396026	0.649597		-0.970125	1.82965
-1.21589	0.0724159		-1.21582	1.64158
-1.28032	0.18198		-1.30633	1.50719
-1.18083	0.284898		-1.25146	1.46316
-1.0409	0.382347		-1.15049	1.54332
-0.905892	0.482883		-1.07456	1.58307
-0.791993	0.564973		-0.971131	1.67755
-0.649893	0.510198		-0.803558	1.64685
-0.631626	0.480256		-0.636217	1.46308
-0.693381	0.0575351		-1.39899	2.41705
-0.970125	-0.115749		-1.14245	2.3909
-1.21582	-0.218887		-0.899264	2.27357
-1.30633	-0.200626		-0.834089	2.04936
-1.25146	-0.0909295		-0.963385	1.87451
-1.15049	0.0558659		-1.13214	1.80568
-1.07456	0.206086		-1.21481	1.77543
-0.971131	0.222897		-1.17434	1.74024
-0.803558	0.240358		-1.12996	1.73931
-0.636217	0.132599		-1.08478	1.67443
-1.39899	0.393128		-1.00079	1.67357
-1.14245	0.13982		-0.836542	1.54062
-0.899264	-0.0197159		-0.649319	1.32523
-0.834089	-0.168479		-2.08544	2.48998
-0.963385	-0.328942		-1.98484	2.41692
-1.13214	-0.468471		-1.70017	2.24288
-1.21481	-0.49618		-1.30757	2.08543
-1.17434	-0.492122		-1.05791	1.85911
-1.12996	-0.357497		-0.997967	1.71006
-1.08478	-0.227549		-1.05333	1.67992
-1.00079	-0.111423		-1.08391	1.7112
-0.836542	-0.0249108		-1.04777	1.61911
-0.649319	-0.0305315		-1.04428	1.57623
-2.08544	0.166719		-1.03728	1.44348
-1.98484	0.0420513		-0.991887	1.42353
-1.70017	-0.169236		-0.837112	1.32704
-1.30757	-0.293745		-0.661158	1.19728
-1.05791	-0.351196		-2.26247	2.41218
-0.997967	-0.463204		-2.39594	2.34499
-1.05333	-0.625409		-2.39775	2.25265
-1.08391	-0.763158		-2.14345	2.08143
-1.04777	-0.789358		-1.70511	1.88467
-1.04428	-0.67838		-1.32589	1.63749
-1.03728	-0.526303		-1.10866	1.44842
-0.991887	-0.416707		-1.04287	1.41155
-0.837112	-0.32097		-0.998232	1.36305
-0.661158	-0.268707		-0.966426	1.33669
-2.26247	-0.202056		-0.958336	1.1883
-2.39594	-0.233092		-1.00593	1.03961
-2.39775	-0.272524		-1.01654	0.966734
-2.14345	-0.398408		-0.926841	0.998533
-1.70511	-0.493173		-0.747494	0.983286
-1.32589	-0.505088		-2.25437	2.35636
-1.10866	-0.645986		-2.43065	2.25311
-1.04287	-0.734094		-2.50037	2.07138
-0.998232	-0.831097		-2.33528	1.87925
-0.966426	-0.818544		-1.92275	1.64174
-0.958336	-0.752325		-1.50622	1.36865
-1.00593	-0.630841		-1.21021	1.16994
-1.01654	-0.559228		-1.06459	1.11138
-0.926841	-0.550857		-0.976033	1.1202
-0.747494	-0.429404		-0.920709	1.05791
-2.25437	-0.522324		-0.936469	0.855551
-2.43065	-0.378595		-1.02591	0.640108
-2.50037	-0.425605		-1.1032	0.612069
-2.33528	-0.470571		-1.07842	0.614389
-1.92275	-0.60657		-2.06947	2.45584
-1.50622	-0.654659		-2.22997	2.24954
-1.21021	-0.710649		-2.33667	1.96841
-1.06459	-0.717977		-2.21008	1.6756
-0.976033	-0.783947		-1.86859	1.46568
-0.920709	-0.740044		-1.46036	1.18132
-0.936469	-0.627182		-1.16859	0.997624
-1.02591	-0.532213		-1.02761	0.984265
-1.1032	-0.546891		-0.96025	0.958502
-1.07842	-0.610163		-0.919085	0.957871
-2.06947	-0.476138		-0.944174	0.7778
-2.22997	-0.411833		-1.06217	0.508337
-2.33667	-0.351403		-1.18563	0.347911
-2.21008	-0.416091		-1.183	0.286158
-1.86859	-0.576565		-1.9815	1.8475
-1.46036	-0.657741		-1.89144	1.57766
-1.16859	-0.720176		-1.58256	1.35373
-1.02761	-0.766488		-1.21988	1.10805
-0.96025	-0.756619		-0.968537	0.974246
-0.919085	-0.701699		-0.882291	0.975334
-0.944174	-0.568166		-0.877773	1.04797
-1.06217	-0.507402		-0.894533	1.03952
-1.18563	-0.502567		-0.953325	0.842652
-1.183	-0.479153		-1.06926	0.603248
-1.9815	-0.173585		-1.1984	0.318601
-1.89144	-0.231724		-1.21081	0.227926
-1.58256	-0.410303		-1.34082	2.64985
-1.21988	-0.581749		-1.12768	0.552895
-0.968537	-0.701877		-1.52358	2.0108
-0.882291	-0.755455		-1.36204	2.58931
-0.877773	-0.800014		-1.06175	2.64033
-0.894533	-0.763081		-1.53026	1.6306
-0.953325	-0.622572		-1.58107	2.27908
-1.06926	-0.484924		-1.31693	2.62088
-1.1984	-0.368873		-1.56478	1.84326
-1.21081	-0.346368		-1.57397	2.27206
-1.34082	0.0030616		-1.30449	2.46758
-1.12768	-0.224301		-1.23304	1.67033
-1.52358	0.30663		-1.41705	1.98245
-1.36204	0.34736		-1.44848	2.18242
-1.06175	0.289019		-1.01346	1.8053
-1.53026	0.0256482		-1.15631	1.94285
-1.58107	0.337747		-0.688096	1.67262
-1.31693	0.354337		-0.792957	1.71401
-1.56478	-0.126359		-0.330036	1.42783
-1.57397	0.0806382		-0.431085	1.45738
-1.30449	0.0544584		0.243643	0.81417
-1.23304	-0.566896		0.411753	0.628452
-1.41705	-0.27405		0.490515	0.45034
-1.44848	-0.180714		0.463647	0.295844
-1.01346	-0.47889		0.0686657	0.556308
-1.15631	-0.327122		0.219143	0.395294
-0.688096	-0.340285		0.339466	0.269929
-0.792957	-0.143892		0.373071	0.187779
-0.330036	-0.249847		0.350198	0.162028
-0.431085	-0.0439833		0.286461	0.0230503
0.243643	-0.168377		-0.11017	0.0173516
0.411753	-0.297129		-0.0341088	-0.100671
0.490515	-0.49475		0.0323161	-0.0348231
0.463647	-0.583153		0.0866946	0.0530399
0.356123	-0.540081		0.129167	0.114064
0.248292	-0.40892		0.163618	0.0723191
0.0686657	-0.13114		0.159882	0.18374
0.219143	-0.311714		0.140579	0.418157
0.339466	-0.493653		0.080473	0.727751
0.373071	-0.484696		0.0829219	0.989012
0.350198	-0.477239		0.11922	1.14383
0.286461	-0.417101		-0.290528	-0.473632
0.219011	-0.341915		-0.322206	-0.528403
0.175927	-0.315393		-0.35559	-0.35921
0.204304	-0.258504		-0.332756	-0.110993
-0.11017	-0.311077		-0.215466	0.144684
-0.0341088	-0.496582		-0.0583442	0.262231
0.0323161	-0.581999		0.0766261	0.418275
0.0866946	-0.584696		0.0944468	0.627804
0.129167	-0.497726		0.0180324	0.831808
0.163618	-0.432414		-0.0400498	0.96306
0.159882	-0.423043		0.0102076	1.05587
0.140579	-0.342009		0.14781	1.13346
0.080473	-0.344866		0.243518	1.20954
0.0829219	-0.289826		-0.448962	-0.618984
0.11922	-0.254182		-0.610363	-0.722356
0.206149	-0.205339		-0.699611	-0.478867
-0.290528	-0.492918		-0.672477	-0.0712581
-0.322206	-0.628746		-0.488885	0.250437
-0.35559	-0.741341		-0.22361	0.534647
-0.332756	-0.641409		0.00475293	0.706029
-0.215466	-0.533519		0.0724244	0.804368
-0.0583442	-0.472894		0.0131163	0.92176
0.0766261	-0.384961		-0.0368678	0.924942
0.0944468	-0.29247		0.020004	0.913021
0.0180324	-0.235387		0.173863	1.03197
-0.0400498	-0.172463		0.295222	1.23168
0.0102076	-0.119487		0.247936	1.2982
0.14781	-0.0736903		-0.438045	-0.321706
0.243518	-0.122089		-0.634801	-0.605474
-0.448962	-0.710599		-0.845001	-0.617736
-0.610363	-0.722464		-0.964437	-0.34394
-0.699611	-0.76428		-0.876218	0.0810272
-0.672477	-0.667427		-0.613111	0.462707
-0.488885	-0.602485		-0.296938	0.769165
-0.22361	-0.55276		-0.0359995	0.933883
0.00475293	-0.38368		0.0534441	0.961609
0.0724244	-0.307543		0.0150091	0.912759
0.0131163	-0.174299		0.0140174	0.824718
-0.0368678	-0.122908		0.102598	0.818725
0.020004	-0.0598305		0.266063	1.01315
0.173863	-0.0791363		0.353599	1.24607
0.295222	-0.0924228		0.29247	1.48728
0.247936	-0.118924		0.140109	1.4112
-0.438045	-0.787985		-0.887959	-0.574711
-0.634801	-0.727488		-1.08805	-0.584418
-0.845001	-0.682384		-1.1411	-0.254732
-0.964437	-0.64153		-0.988795	0.272343
-0.876218	-0.645764		-0.677847	0.680699
-0.613111	-0.643691		-0.351557	0.91886
-0.296938	-0.59948		-0.115829	1.00682
-0.0359995	-0.426305		-0.0265715	0.947657
0.0534441	-0.308371		-0.00540206	0.836456
0.0150091	-0.205719		0.0439959	0.77645
0.0140174	-0.162528		0.164784	0.858008
0.102598	-0.142801		0.323581	1.07442
0.266063	-0.154685		0.415009	1.38842
0.353599	-0.141284		0.365112	1.67957
0.29247	-0.11657		0.223227	1.65447
0.140109	0.0529073		-0.998532	-0.333986
-0.887959	-0.636066		-1.19197	-0.520168
-1.08805	-0.470966		-1.33916	-0.50749
-1.1411	-0.396059		-1.31213	-0.17487
-0.988795	-0.463617		-1.07321	0.315073
-0.677847	-0.490672		-0.748938	0.791336
-0.351557	-0.48823		-0.464939	1.0712
-0.115829	-0.357075		-0.293376	1.03014
-0.0265715	-0.266852		-0.215098	0.955683
-0.00540206	-0.219122		-0.149405	0.814788
0.0439959	-0.215396		-0.0252611	0.84137
0.164784	-0.26033		0.133554	0.960898
0.323581	-0.246773		0.300703	1.14121
0.415009	-0.25634		0.38887	1.49858
0.365112	-0.107068		0.392905	1.79647
0.223227	0.0875052		0.298562	1.78664
-0.998532	-0.588119		0.157376	1.46077
-1.19197	-0.296326		-1.23707	-0.0626418
-1.33916	-0.183815		-1.37345	-0.252405
-1.31213	-0.129128		-1.47949	-0.502474
-1.07321	-0.216479		-1.51145	-0.41132
-0.748938	-0.266449		-1.3783	-0.0988939
-0.464939	-0.244901		-1.11263	0.46955
-0.293376	-0.143904		-0.792353	0.929352
-0.215098	-0.0659217		-0.576722	1.12146
-0.149405	-0.0928263		-0.49874	1.0709
-0.0252611	-0.211432		-0.471267	0.8893
0.133554	-0.331977		-0.408315	0.789022
0.300703	-0.357271		-0.2911	0.796409
0.38887	-0.361052		-0.0986986	0.914662
0.392905	-0.127401		0.0820911	1.12301
0.298562	0.0602816		0.222981	1.40222
0.157376	0.213601		0.27827	1.72556
-1.23707	-0.780808		0.249751	1.78256
-1.37345	-0.306847		0.130573	1.46594
-1.47949	-0.00407318		-1.28953	0.152373
-1.51145	0.110423		-1.48851	0.0566156
-1.3783	0.091486		-1.58409	-0.155712
-1.11263	-0.0104985		-1.58959	-0.338237
-0.792353	-0.0905117		-1.47565	-0.231563
-0.576722	-0.0293966		-1.23849	0.107792
-0.49874	0.117859		-0.944017	0.649167
-0.471267	0.169799		-0.692657	1.0664
-0.408315	0.0432874		-0.587071	1.25664
-0.2911	-0.169252		-0.628257	1.11203
-0.0986986	-0.304068		-0.722742	0.88371
0.0820911	-0.352274		-0.753971	0.755773
0.222981	-0.292305		-0.69072	0.747417
0.27827	-0.0752455		-0.545856	0.81993
0.249751	0.0785226		-0.362007	0.937139
0.130573	0.207334		-0.186228	1.18056
-1.28953	-1.13699		-0.045817	1.45937
-1.48851	-0.65967		0.00522109	1.47787
-1.58409	-0.175285		-0.0452384	1.36735
-1.58959	0.166238		-0.166759	1.00027
-1.47565	0.263081		-1.07991	0.192841
-1.23849	0.226234		-1.34616	0.324452
-0.944017	0.103006		-1.52804	0.214009
-0.692657	0.170054		-1.56417	0.0624821
-0.587071	0.333726		-1.46366	-0.0430042
-0.628257	0.459129		-1.24108	0.073641
-0.722742	0.433393		-0.951188	0.391413
-0.753971	0.305659		-0.664124	0.855044
-0.69072	0.0559474		-0.491328	1.26781
-0.545856	-0.131767		-0.484035	1.44569
-0.362007	-0.125068		-0.620983	1.3473
-0.186228	-0.04604		-0.838047	1.10247
-0.045817	0.0842332		-1.03225	0.968425
0.00522109	0.267309		-1.11869	0.85874
-0.0452384	0.323748		-1.05113	0.771336
-0.166759	0.197928		-0.893091	0.829923
-1.07991	-1.28091		-0.694273	1.02585
-1.34616	-1.04719		-0.513009	1.28829
-1.52804	-0.613188		-0.380759	1.41409
-1.56417	-0.170379		-0.35903	1.34797
-1.46366	0.132251		-0.392142	1.15714
-1.24108	0.193891		-1.2417	0.446518
-0.951188	0.188625		-1.00718	0.502971
-0.664124	0.277421		-0.75108	0.749938
-0.491328	0.434411		-0.530403	1.21227
-0.484035	0.602584		-0.389604	1.62677
-0.620983	0.662948		-0.401009	1.78134
-0.838047	0.559926		-0.86167	1.53714
-1.03225	0.396371		-1.18548	1.36097
-1.11869	0.229434		-1.39521	1.11293
-1.05113	0.15799		-1.42589	0.856293
-0.893091	0.134649		-1.31019	0.870855
-0.694273	0.161904		-1.13213	1.01795
-0.513009	0.296459		-0.955397	1.24997
-0.380759	0.424466		-0.80977	1.4794
-0.35903	0.499569		-0.70345	1.53126
-0.392142	0.440211		-0.633455	1.41672
-1.2417	0.0495143		-0.511662	2.31741
-1.00718	0.247688		-0.603921	2.24863
-0.75108	0.280791		-0.876785	2.06818
-0.530403	0.511857		-1.58771	1.2288
-0.389604	0.631917		-1.37866	1.20517
-0.401009	0.779519		-1.24176	1.50285
-0.86167	0.542642		-1.11527	1.699
-1.18548	0.345088		-0.967341	1.73736
-1.39521	0.229245		-0.838312	1.5754
-1.42589	0.183537		-0.713977	1.34145
-1.31019	0.269495		-1.02442	2.48858
-1.13213	0.295388		-0.850453	2.69205
-0.955397	0.414433		-0.798084	2.64533
-0.80977	0.537226		-0.946645	2.41506
-0.70345	0.604945		-1.2386	2.18086
-0.633455	0.543914		-1.50972	1.90637
-0.511662	0.798751		-1.59111	1.63078
-0.603921	0.546076		-1.5465	1.50987
-0.876785	0.329972		-1.44801	1.55127
-1.58771	0.0705093		-1.33861	1.73881
-1.37866	0.288751		-1.21822	1.83043
-1.24176	0.385747		-1.04189	1.7742
-1.11527	0.496892		-0.85414	1.59413
-0.967341	0.526591		-0.687625	1.22185
-0.838312	0.471005		-1.62869	2.56915
-0.713977	0.262786		-1.3329	2.67755
-1.02442	0.821325		-1.0842	2.55804
-0.850453	0.563306		-1.05388	2.38064
-0.798084	0.283171		-1.21899	2.17572
-0.946645	-0.0239045		-1.42065	2.04494
-1.2386	-0.188403		-1.50165	1.80993
-1.50972	-0.297707		-1.45438	1.68335
-1.59111	-0.241739		-1.38234	1.72243
-1.5465	-0.111815		-1.29476	1.81566
-1.44801	0.0545965		-1.17465	1.77168
-1.33861	0.18662		-0.973778	1.67844
-1.21822	0.316142		-0.762792	1.39468
-1.04189	0.28431		-0.574338	1.07952
-0.85414	0.288337		-2.33692	2.2919
-0.687625	0.171965		-2.2093	2.34132
-1.62869	0.514883		-1.85544	2.36944
-1.3329	0.189479		-1.4321	2.26135
-1.0842	0.007592		-1.21603	2.03112
-1.05388	-0.182189		-1.22048	1.8723
-1.21899	-0.318192		-1.33386	1.78577
-1.42065	-0.434749		-1.36893	1.71357
-1.50165	-0.521733		-1.32008	1.59544
-1.45438	-0.498853		-1.24614	1.60225
-1.38234	-0.319994		-1.18506	1.54951
-1.29476	-0.173354		-1.08711	1.55325
-1.17465	-0.119922		-0.917712	1.44229
-0.973778	-0.0477824		-0.666009	1.25934
-0.762792	-0.01353		-0.442043	1.04461
-0.574338	0.051332		-2.63267	2.07748
-2.33692	0.323592		-2.70613	2.08684
-2.2093	0.0865727		-2.61766	2.10187
-1.85544	-0.101774		-2.26029	2.05218
-1.4321	-0.16746		-1.75982	1.92186
-1.21603	-0.238642		-1.38562	1.70925
-1.22048	-0.359729		-1.254	1.49091
-1.33386	-0.532371		-1.2701	1.43394
-1.36893	-0.713716		-1.25498	1.37958
-1.32008	-0.80249		-1.19799	1.34293
-1.24614	-0.684663		-1.11747	1.25779
-1.18506	-0.629304		-1.10715	1.19508
-1.08711	-0.545965		-1.07361	1.20155
-0.917712	-0.415973		-0.92773	1.21744
-0.666009	-0.278967		-0.713423	1.16243
-0.442043	-0.116106		-0.432108	1.07202
-2.63267	-0.00400554		-2.7514	2.11785
-2.70613	-0.0155209		-2.84253	2.01845
-2.61766	-0.146847		-2.78131	2.00673
-2.26029	-0.281563		-2.44665	1.90603
-1.75982	-0.349018		-1.95813	1.76137
-1.38562	-0.345472		-1.49626	1.43455
-1.254	-0.421905		-1.28544	1.24829
-1.2701	-0.599304		-1.21141	1.16588
-1.25498	-0.866903		-1.17719	1.15083
-1.19799	-0.94485		-1.10073	1.08049
-1.11747	-0.8901		-1.0671	0.943606
-1.10715	-0.8194		-1.08338	0.919503
-1.07361	-0.759643		-1.13252	0.903386
-0.92773	-0.774553		-1.08566	1.00279
-0.713423	-0.598786		-0.892798	1.14178
-0.432108	-0.280073		-0.553436	1.1375
-2.7514	-0.259784		-2.60684	2.16278
-2.84253	-0.21396		-2.66365	2.23882
-2.78131	-0.207098		-2.71965	2.1092
-2.44665	-0.29758		-2.66769	1.90747
-1.95813	-0.388167		-2.36328	1.79472
-1.49626	-0.411774		-1.89145	1.57259
-1.28544	-0.514289		-1.44859	1.28571
-1.21141	-0.674114		-1.19623	1.12773
-1.17719	-0.79982		-1.11899	1.07945
-1.10073	-0.876329		-1.10502	1.11449
-1.0671	-0.821837		-1.06918	1.08405
-1.08338	-0.797853		-1.05348	0.946026
-1.13252	-0.788693		-1.12075	0.813379
-1.08566	-0.820463		-1.24592	0.707423
-0.892798	-0.734525		-1.27984	0.841604
-0.553436	-0.416999		-1.11235	1.0318
-2.60684	-0.630181		-2.35056	1.82148
-2.66365	-0.343429		-2.08409	1.62535
-2.71965	-0.209952		-1.64648	1.45939
-2.66769	-0.150293		-1.24276	1.23935
-2.36328	-0.223852		-1.00472	1.14501
-1.89145	-0.36054		-1.02849	1.23901
-1.44859	-0.429045		-1.06191	1.0845
-1.19623	-0.506743		-1.17261	0.944525
-1.11899	-0.629911		-1.32367	0.807167
-1.10502	-0.788778		-1.38895	0.821268
-1.06918	-0.83411		-1.97646	1.84926
-1.05348	-0.822833		-1.9118	2.25028
-1.12075	-0.733301		-1.88834	2.19374
-1.24592	-0.755991		-1.83486	1.32798
-1.27984	-0.68866		-1.7593	1.95295
-1.11235	-0.596056		-1.57554	2.16681
-2.35056	0.0060021		-1.46049	2.06875
-2.08409	0.00756606		-1.82208	0.966112
-1.64648	-0.159521		-1.89941	1.60524
-1.24276	-0.343646		-1.70586	2.01956
-1.00472	-0.498732		-1.38439	2.04369
-1.02849	-0.890169		-1.16539	1.83558
-1.06191	-0.835209		-1.67687	0.827939
-1.17261	-0.6911		-1.91747	1.27412
-1.32367	-0.592563		-1.95172	1.70674
-1.38895	-0.494447		-1.72424	1.91883
-1.22819	-0.395985		-1.67029	1.19524
-1.97646	-0.38724		-1.86439	1.50254
-1.9118	-0.184736		-1.90724	1.69746
-1.88834	0.0659678		-1.69047	1.74318
-1.83486	-0.304216		-1.30421	1.45572
-1.7593	-0.00121423		-1.46566	1.51624
-1.57554	0.17898		-1.64204	1.63163
-1.46049	0.396313		-1.7031	1.66522
-1.82208	-0.458781		-1.11217	1.58981
-1.89941	-0.164405		-1.15683	1.57203
-1.70586	0.023933		-1.30662	1.53484
-1.38439	0.208953		-1.42429	1.52466
-1.16539	0.443699		-0.887603	1.51173
-1.67687	-0.819537		-0.879815	1.44097
-1.91747	-0.469449		-1.00482	1.45646
-1.95172	-0.291777		-1.17028	1.5319
-1.72424	-0.182196		-0.690308	1.29595
-1.67029	-0.741731		-0.670776	1.29538
-1.86439	-0.48615		-0.806846	1.41625
-1.90724	-0.415912		-0.485083	1.17046
-1.69047	-0.438684		-0.483601	1.23209
-1.30421	-0.908321		0.603093	1.07931
-1.46566	-0.562728		0.630275	0.77997
-1.64204	-0.386997		0.179638	1.03645
-1.7031	-0.406573		0.361928	0.829026
-1.11217	-0.776225		0.498524	0.532255
-1.15683	-0.418845		0.529523	0.250337
-1.30662	-0.222586		0.502861	0.0525416
-1.42429	-0.219963		0.42477	-0.0833832
-0.887603	-0.672359		0.360497	-0.0385481
-0.879815	-0.381752		0.367483	0.15697
-1.00482	-0.114224		0.408901	0.537321
-1.17028	-0.0882495		0.465146	0.879808
-0.690308	-0.581895		0.510793	1.19334
-0.670776	-0.295999		-0.0896153	0.637909
-0.806846	-0.104764		0.107487	0.391552
-0.485083	-0.267971		0.272442	0.175268
-0.483601	-0.0526089		0.38236	0.0092946
0.603093	-0.247565		0.442796	-0.182574
0.630275	-0.548569		0.417266	-0.245403
0.179638	-0.0446697		0.359565	-0.167306
0.361928	-0.199029		0.289587	0.131135
0.498524	-0.397039		0.242845	0.638317
0.529523	-0.576908		0.225021	1.06185
0.502861	-0.600579		0.262131	1.38992
0.42477	-0.457344		0.338353	1.56558
0.360497	-0.320848		0.430524	1.68016
0.367483	-0.186136		-0.336124	0.0918644
0.408901	-0.175841		-0.206353	-0.161537
0.465146	-0.128331		-0.0973994	-0.275127
0.510793	-0.17955		0.0227882	-0.255811
-0.0896153	-0.0980678		0.121192	-0.27646
0.107487	-0.328915		0.195993	-0.261822
0.272442	-0.49623		0.196676	-0.126674
0.38236	-0.512616		0.101161	0.226189
0.442796	-0.48563		-0.00421103	0.677637
0.417266	-0.381885		-0.0694376	1.07749
0.359565	-0.332227		-0.0248296	1.34755
0.289587	-0.201066		0.128645	1.55281
0.242845	-0.220307		0.299916	1.6231
0.225021	-0.213341		0.408304	1.51625
0.262131	-0.229505		0.409906	1.24757
0.338353	-0.233372		-0.567952	-0.407612
0.430524	-0.345811		-0.553808	-0.618636
-0.336124	-0.383663		-0.53281	-0.621781
-0.206353	-0.594806		-0.460355	-0.44432
-0.0973994	-0.723078		-0.296556	-0.21525
0.0227882	-0.621345		-0.109485	-0.161793
0.121192	-0.52422		-0.00377588	0.0379133
0.195993	-0.378706		-0.0543652	0.310573
0.196676	-0.26336		-0.200243	0.623712
0.101161	-0.222231		-0.295999	0.93834
-0.00421103	-0.198243		-0.213757	1.1285
-0.0694376	-0.234859		0.00926324	1.35765
-0.0248296	-0.247682		0.225452	1.45503
0.128645	-0.166713		0.314708	1.3964
0.299916	-0.254406		0.270954	1.29764
0.408304	-0.262601		-0.767282	-0.699694
0.409906	-0.184655		-0.859992	-0.886203
-0.567952	-0.751362		-0.919	-0.73673
-0.553808	-0.877175		-0.852022	-0.402898
-0.53281	-0.864566		-0.634274	-0.147655
-0.460355	-0.760452		-0.349023	0.0355952
-0.296556	-0.613339		-0.14083	0.216718
-0.109485	-0.41752		-0.146115	0.398726
-0.00377588	-0.300828		-0.276343	0.581188
-0.0543652	-0.203746		-0.364849	0.705907
-0.200243	-0.192484		-0.248286	0.8431
-0.295999	-0.182759		0.00824079	1.02556
-0.213757	-0.159902		0.224379	1.24449
0.00926324	-0.12679		0.269085	1.38924
0.225452	-0.129532		0.156633	1.29685
0.314708	-0.135553		0.0117031	1.13383
0.270954	-0.0297554		-0.920264	-0.72231
-0.767282	-0.880799		-1.08583	-0.817172
-0.859992	-0.982441		-1.16715	-0.663161
-0.919	-0.9925		-1.04899	-0.28536
-0.852022	-0.889917		-0.761209	0.0930085
-0.634274	-0.726693		-0.424739	0.251263
-0.349023	-0.553757		-0.215739	0.415894
-0.14083	-0.383509		-0.194495	0.480884
-0.146115	-0.23628		-0.295795	0.463147
-0.276343	-0.223964		-0.332231	0.55618
-0.364849	-0.250493		-0.193826	0.663498
-0.248286	-0.231586		0.0578635	0.887089
0.00824079	-0.191661		0.25853	1.15214
0.224379	-0.194882		0.268734	1.33752
0.269085	-0.095134		0.117642	1.3683
0.156633	0.0954638		-0.0292598	1.13213
0.0117031	0.353549		-0.0515264	0.812897
-0.920264	-0.876871		-1.07165	-0.653126
-1.08583	-0.84423		-1.25698	-0.726273
-1.16715	-0.827433		-1.29952	-0.520784
-1.04899	-0.811733		-1.12708	-0.107571
-0.761209	-0.772997		-0.802616	0.266218
-0.424739	-0.622772		-0.490346	0.502384
-0.215739	-0.485473		-0.317968	0.552616
-0.194495	-0.384188		-0.305075	0.529585
-0.295795	-0.385807		-0.35699	0.491271
-0.332231	-0.37088		-0.322448	0.540286
-0.193826	-0.360882		-0.159602	0.627462
0.0578635	-0.348167		0.0730859	0.87767
0.25853	-0.231114		0.248581	1.18078
0.268734	-0.133043		0.271068	1.46762
0.117642	0.163873		0.156291	1.46976
-0.0292598	0.406214		0.0176795	1.20465
-0.0515264	0.691329		-0.0371508	0.809065
-1.07165	-0.692172		-1.24084	-0.557521
-1.25698	-0.580546		-1.3994	-0.625793
-1.29952	-0.544772		-1.38147	-0.374303
-1.12708	-0.574228		-1.16568	0.0701532
-0.802616	-0.57944		-0.842091	0.492341
-0.490346	-0.582521		-0.609051	0.71336
-0.317968	-0.482216		-0.520585	0.739507
-0.305075	-0.428462		-0.537286	0.648275
-0.35699	-0.425995		-0.541337	0.603115
-0.322448	-0.433728		-0.457519	0.592865
-0.159602	-0.500456		-0.278103	0.639959
0.0730859	-0.405642		-0.040889	0.843812
0.248581	-0.315144		0.134854	1.18835
0.271068	-0.108619		0.211514	1.54649
0.156291	0.112687		0.149901	1.52017
0.0176795	0.32049		0.0565451	1.30511
-0.0371508	0.515013		-0.0385817	0.89579
-1.24084	-0.472842		-0.0819385	0.660776
-1.3994	-0.317758		-1.13529	0.216975
-1.38147	-0.205641		-1.26812	-0.124479
-1.16568	-0.333923		-1.41867	-0.427598
-0.842091	-0.39535		-1.46918	-0.436841
-0.609051	-0.409148		-1.36838	-0.10743
-0.520585	-0.314927		-1.11466	0.349606
-0.537286	-0.201384		-0.85774	0.783754
-0.541337	-0.295424		-0.725789	0.993717
-0.457519	-0.396196		-0.742878	0.926058
-0.278103	-0.475019		-0.820777	0.747037
-0.040889	-0.386991		-0.846145	0.654887
0.134854	-0.257013		-0.758082	0.605411
0.211514	-0.134211		-0.577753	0.636447
0.149901	0.0303949		-0.370139	0.777032
0.0565451	0.163565		-0.156996	1.10096
-0.0385817	0.1863		-0.0201749	1.38849
-0.0819385	0.180748		0.0231194	1.46541
-1.13529	-0.855416		-0.0272559	1.28597
-1.26812	-0.532771		-0.131501	1.01365
-1.41867	-0.266795		-0.216006	0.798195
-1.46918	-0.0384737		-0.956435	0.324476
-1.36838	-0.0236771		-1.13843	0.375617
-1.11466	-0.129637		-1.29831	0.212235
-0.85774	-0.141021		-1.42099	-0.0580257
-0.725789	-0.102666		-1.46026	-0.267139
-0.742878	-0.00443464		-1.39936	-0.138282
-0.820777	0.00945563		-1.19066	0.202312
-0.846145	-0.114378		-0.916591	0.754059
-0.758082	-0.23376		-0.749738	1.1172
-0.577753	-0.294555		-0.72978	1.27708
-0.370139	-0.275991		-0.860083	1.14129
-0.156996	-0.201624		-1.03029	0.875796
-0.0201749	-0.0592494		-1.14294	0.73033
0.0231194	0.0132864		-1.1362	0.584252
-0.0272559	0.0368924		-1.02174	0.539387
-0.131501	0.00512704		-0.82362	0.6609
-0.216006	-0.0834216		-0.614781	0.945613
-0.956435	-1.07243		-0.418093	1.24572
-1.13843	-0.971025		-0.307675	1.33072
-1.29831	-0.788345		-0.282289	1.2482
-1.42099	-0.383928		-0.333761	1.06894
-1.46026	-0.139152		-0.382927	0.977625
-1.39936	0.0392253		-0.994286	0.300351
-1.19066	0.0274979		-1.19702	0.349488
-0.916591	-0.00019454		-1.38937	0.0563472
-0.749738	0.0820901		-1.32441	-0.0113604
-0.72978	0.235288		-1.14877	0.193488
-0.860083	0.309714		-0.895442	0.542598
-1.03029	0.295727		-0.662494	1.02698
-1.14294	0.13739		-0.555803	1.45017
-1.1362	-0.0415572		-0.621866	1.56804
-1.02174	-0.149228		-0.817431	1.38162
-0.82362	-0.157268		-1.08292	1.23728
-0.614781	-0.0772945		-1.30749	1.0013
-0.418093	0.0425311		-1.41715	0.712371
-0.307675	0.12541		-1.40297	0.56058
-0.282289	0.121376		-1.27258	0.611769
-0.333761	0.053555		-1.09404	0.864203
-0.382927	-0.0488318		-0.898262	1.1581
-0.994286	-0.961744		-0.729666	1.32998
-1.19702	-0.916705		-0.647826	1.28449
-1.38937	-0.444729		-0.60916	1.23146
-1.32441	-0.182789		-0.580496	1.19616
-1.14877	-0.0163323		-0.426358	1.25037
-0.895442	0.0646858		-1.12757	0.429681
-0.662494	0.210999		-0.696213	1.0478
-0.555803	0.372446		-0.541967	1.45758
-0.621866	0.523701		-0.460965	1.85028
-0.817431	0.569479		-1.53804	1.1287
-1.08292	0.483301		-1.61261	0.771847
-1.30749	0.260824		-1.56035	0.77229
-1.41715	0.0687243		-1.44669	0.979286
-1.40297	-0.0460773		-1.28853	1.27878
-1.27258	-0.0296017		-1.1398	1.4624
-1.09404	0.0365645		-0.991031	1.49031
-0.898262	0.178261		-0.891979	1.48314
-0.729666	0.287004		-0.763793	1.39709
-0.647826	0.280251		-0.511504	1.34374
-0.60916	0.226937		-0.642582	2.62779
-0.580496	0.106758		-0.722186	2.548
-0.426358	0.108317		-0.952511	2.35624
-1.12757	-0.160075		-1.25868	2.09559
-0.696213	0.217526		-1.60045	1.18742
-0.541967	0.485497		-1.5089	1.45561
-0.460965	0.600174		-1.3841	1.66381
-1.53804	0.056468		-1.21625	1.64735
-1.61261	-0.0175293		-1.0419	1.52046
-1.56035	-0.0305046		-0.844942	1.3883
-1.44669	0.0509953		-0.533814	1.15897
-1.28853	0.247661		-1.08661	2.82419
-1.1398	0.359015		-0.946322	3.05499
-0.991031	0.435024		-0.880105	2.97633
-0.891979	0.401284		-0.981488	2.75088
-0.763793	0.242548		-1.25044	2.45929
-0.511504	0.224421		-1.49255	2.10987
-0.642582	0.837198		-1.6232	1.69286
-0.722186	0.567403		-1.62824	1.45581
-0.952511	0.288189		-1.59235	1.51579
-1.25868	-0.0548818		-1.53167	1.64478
-1.60045	-0.00715538		-1.41851	1.73578
-1.5089	0.166919		-1.23374	1.64191
-1.3841	0.342161		-1.00235	1.42061
-1.21625	0.450339		-0.762015	1.19567
-1.0419	0.415279		-0.462233	0.953179
-0.844942	0.2845		-1.74196	2.3481
-0.533814	0.243275		-1.64066	2.74895
-1.08661	0.872229		-1.37674	2.93957
-0.946322	0.614356		-1.12476	2.90086
-0.880105	0.306955		-1.07583	2.69123
-0.981488	-0.0157319		-1.25304	2.42783
-1.25044	-0.219951		-1.46249	2.15537
-1.49255	-0.304614		-1.56934	1.81667
-1.6232	-0.32825		-1.54792	1.60026
-1.62824	-0.237924		-1.48697	1.63161
-1.59235	-0.0865568		-1.42415	1.63683
-1.53167	0.0665975		-1.31901	1.67132
-1.41851	0.204449		-1.09493	1.48113
-1.23374	0.32242		-0.839109	1.2274
-1.00235	0.33475		-0.562158	1.03417
-0.762015	0.24887		-0.287898	0.868708
-0.462233	0.184564		-2.26153	1.86624
-1.74196	0.73134		-2.30411	2.05858
-1.64066	0.509947		-2.17715	2.32027
-1.37674	0.279561		-1.81809	2.47446
-1.12476	0.0324089		-1.3991	2.4371
-1.07583	-0.176967		-1.21689	2.24368
-1.25304	-0.346033		-1.2812	2.03228
-1.46249	-0.453074		-1.4356	1.84214
-1.56934	-0.50257		-1.49021	1.70675
-1.54792	-0.470583		-1.42924	1.54452
-1.48697	-0.346094		-1.32802	1.52234
-1.42415	-0.202816		-1.25932	1.55835
-1.31901	-0.093384		-1.16312	1.50656
-1.09493	-0.0272725		-0.956612	1.41127
-0.839109	0.0217048		-0.679279	1.20209
-0.562158	0.0571063		-0.403719	1.02188
-0.287898	0.0616917		-0.109687	0.981235
-2.26153	0.46235		-2.6696	1.70797
-2.30411	0.434185		-2.72239	1.86758
-2.17715	0.185155		-2.58406	1.94349
-1.81809	-0.0149694		-2.18582	2.09451
-1.3991	-0.149049		-1.68411	2.00364
-1.21689	-0.218		-1.37655	1.8408
-1.2812	-0.282877		-1.32112	1.60807
-1.4356	-0.46095		-1.40335	1.4747
-1.49021	-0.650909		-1.40392	1.36623
-1.42924	-0.746124		-1.2954	1.36688
-1.32802	-0.731167		-1.17126	1.28606
-1.25932	-0.59914		-1.10684	1.33932
-1.16312	-0.518872		-1.05239	1.29923
-0.956612	-0.431164		-0.912273	1.26336
-0.679279	-0.305496		-0.684961	1.22233
-0.403719	-0.169413		-0.401458	1.24888
-0.109687	0.0118993		-0.0770864	1.25338
-2.6696	0.207057		-2.83259	1.78733
-2.72239	0.10343		-2.89556	1.74879
-2.58406	-0.0243558		-2.94337	1.80562
-2.18582	-0.156982		-2.80738	1.85554
-1.68411	-0.19556		-2.40367	1.85234
-1.37655	-0.192786		-1.86445	1.76065
-1.32112	-0.319221		-1.46704	1.54432
-1.40335	-0.546496		-1.33363	1.37552
-1.40392	-0.776061		-1.33135	1.24752
-1.2954	-0.936421		-1.30289	1.13358
-1.17126	-0.908772		-1.18189	1.15423
-1.10684	-0.838382		-1.05128	1.09193
-1.05239	-0.811596		-1.03418	1.03726
-0.912273	-0.789898		-1.05801	1.09229
-0.684961	-0.630511		-1.03243	1.22268
-0.401458	-0.357884		-0.863076	1.42895
-0.0770864	-0.0526782		-0.56133	1.5997
-2.83259	-0.235129		-0.18349	1.61637
-2.89556	-0.0133193		-2.83739	1.88202
-2.94337	-0.0415564		-2.90165	1.89394
-2.80738	-0.0391246		-2.92451	1.80002
-2.40367	-0.16059		-2.78938	1.72137
-1.86445	-0.21042		-2.39595	1.63934
-1.46704	-0.256042		-1.87205	1.57929
-1.33363	-0.364618		-1.44398	1.39439
-1.33135	-0.558389		-1.04558	1.0551
-1.30289	-0.779727		-1.06556	0.98554
-1.18189	-0.878849		-1.19221	1.00354
-1.05128	-0.906202		-1.25393	1.24769
-1.03418	-0.834054		-1.13338	1.53919
-1.05801	-0.85196		-0.82266	1.76824
-1.03243	-0.864613		-2.5565	1.8519
-0.863076	-0.741197		-2.63185	1.91822
-0.56133	-0.426438		-2.17607	1.49144
-0.18349	-0.120218		-1.70574	1.38875
-2.83739	-0.445332		-1.30306	1.28329
-2.90165	-0.205642		-1.10275	1.23798
-2.92451	-0.0930305		-1.0863	1.26227
-2.78938	-0.0428896		-1.0893	1.12997
-2.39595	-0.0410063		-1.17744	1.09818
-1.87205	-0.114285		-1.33166	1.13208
-1.44398	-0.23115		-1.44592	1.29846
-1.04558	-0.870646		-1.95387	0.770427
-1.06556	-0.798687		-2.09815	1.39245
-1.19221	-0.716252		-2.12714	1.77678
-1.25393	-0.698731		-2.16486	1.83731
-1.13338	-0.598487		-1.62967	0.259477
-0.82266	-0.386759		-1.81877	0.829452
-2.5565	-0.407788		-1.83812	1.37194
-2.63185	-0.133994		-1.74948	1.67357
-2.17607	0.169421		-1.6943	1.72558
-1.70574	0.0670806		-1.71405	1.52271
-1.30306	-0.14793		-1.73914	0.550983
-1.10275	-0.370449		-1.8299	1.03679
-1.0863	-0.912561		-1.73541	1.39321
-1.0893	-0.871177		-1.5489	1.55718
-1.17744	-0.685341		-1.39983	1.4787
-1.33166	-0.52798		-1.68168	0.547715
-1.44592	-0.402532		-1.85035	0.837673
-1.95387	-0.986227		-1.88191	1.21523
-2.09815	-0.534056		-1.72422	1.36619
-2.12714	-0.153985		-1.47996	1.39265
-2.16486	0.192095		-1.71314	0.887451
-1.62967	-1.04446		-1.84972	1.12207
-1.81877	-0.656541		-1.85423	1.26363
-1.83812	-0.182553		-1.70013	1.29286
-1.74948	0.178269		-1.42355	1.13671
-1.6943	0.507137		-1.55526	1.24397
-1.71405	0.756089		-1.68762	1.28957
-1.73914	-0.869883		-1.70889	1.28212
-1.8299	-0.473821		-1.60864	1.18285
-1.73541	-0.112028		-1.30228	1.32837
-1.5489	0.251813		-1.34904	1.33225
-1.39983	0.617556		-1.46242	1.34499
-1.68168	-1.03597		-1.50955	1.27457
-1.85035	-0.748122		-1.23901	1.20708
-1.88191	-0.498652		-1.21049	1.25629
-1.72422	-0.246076		-1.28435	1.28017
-1.47996	-0.009695		-1.36833	1.29932
-1.71314	-0.81428		-1.2338	1.09817
-1.84972	-0.667093		-1.16119	1.1241
-1.85423	-0.514422		-1.23929	1.28762
-1.70013	-0.469406		-1.32697	1.42266
-1.42355	-0.813634		-1.3799	1.08228
-1.55526	-0.655554		-1.19397	1.00236
-1.68762	-0.455654		-1.13676	1.11862
-1.70889	-0.457778		-1.19521	1.31963
-1.60864	-0.480933		-0.994119	1.18557
-1.30228	-0.680397		-0.756845	1.33525
-1.34904	-0.476985		0.654911	1.2217
-1.46242	-0.29676		0.468146	1.4043
-1.50955	-0.271845		0.277357	1.5477
-1.23901	-0.657301		0.134378	1.67343
-1.21049	-0.420428		0.050186	1.66727
-1.28435	-0.260031		0.0634404	1.66939
-1.36833	-0.22602		0.119313	1.71231
-1.2338	-0.622735		0.153375	1.79723
-1.16119	-0.433332		0.117387	1.91064
-1.23929	-0.266415		0.0781772	1.54856
-1.32697	-0.211997		-0.0750133	1.58559
-1.3799	-0.609375		-0.154058	1.48716
-1.19397	-0.428408		-0.170515	1.3835
-1.13676	-0.283964		-0.150408	1.30158
-1.19521	-0.114543		-0.152832	1.37495
-0.994119	-0.103277		-0.188315	1.38518
-0.756845	-0.00859354		-0.24843	1.33908
0.654911	0.205419		-0.283708	1.2459
0.468146	0.15754		-0.109595	1.2593
0.277357	0.156915		-0.229236	1.25039
0.134378	0.200407		-0.311339	1.08947
0.050186	0.31078		-0.363227	0.917597
0.0634404	0.404435		-0.382882	0.779469
0.119313	0.446829		-0.400262	0.734991
0.153375	0.354931		-0.41641	0.763124
0.117387	0.176787		-0.442014	0.624933
0.0781772	0.133372		-0.478848	0.565231
-0.0750133	0.108478		-0.235648	0.76286
-0.154058	0.129651		-0.328628	0.692321
-0.170515	0.201074		-0.39263	0.519648
-0.150408	0.226115		-0.469999	0.328064
-0.152832	0.180175		-0.531987	0.183563
-0.188315	4.42283e-05		-0.558072	0.152523
-0.24843	-0.210139		-0.569823	0.145859
-0.283708	-0.537993		-0.604567	0.0340996
-0.109595	0.0748161		-0.686542	-0.113893
-0.229236	-0.0562912		-0.363347	0.292538
-0.311339	-0.0439102		-0.426355	0.162246
-0.363227	-0.0650747		-0.493878	-0.00789526
-0.382882	-0.0824854		-0.574463	-0.136467
-0.400262	-0.163383		-0.64	-0.301102
-0.41641	-0.31801		-0.659148	-0.266018
-0.442014	-0.535471		-0.650462	-0.317324
-0.478848	-0.883485		-0.714886	-0.409411
-0.235648	-0.0618286		-0.747201	-0.497719
-0.328628	-0.213773		-0.758983	-0.601312
-0.39263	-0.253561		-0.733727	-0.597266
-0.469999	-0.393794		0.576728	1.33673
-0.531987	-0.455936		0.0410158	1.24196
-0.558072	-0.59849		0.226862	0.976245
-0.569823	-0.703539		0.375291	0.599196
-0.604567	-0.902882		0.479371	0.185764
-0.686542	-1.21889		0.53051	-0.144024
-0.363347	-0.197665		0.520547	-0.211077
-0.426355	-0.325973		0.50206	-0.0459036
-0.493878	-0.44636		0.503471	0.311128
-0.574463	-0.66087		0.514068	0.714824
-0.64	-0.844419		0.52093	1.10042
-0.659148	-1.03133		0.522511	1.49246
-0.650462	-1.13768		0.54121	1.7299
-0.714886	-1.27051		0.588382	1.89337
-0.747201	-0.74401		-0.271171	0.788059
-0.758983	-1.01358		-0.0839031	0.535819
-0.733727	-1.30171		0.0935204	0.20793
0.576728	-0.239701		0.263835	-0.112495
0.0410158	-0.0851013		0.387726	-0.334337
0.226862	-0.168149		0.452376	-0.400474
0.375291	-0.372835		0.429322	-0.219103
0.479371	-0.540253		0.358449	0.195797
0.53051	-0.601997		0.28894	0.709172
0.520547	-0.564183		0.219499	1.133
0.50206	-0.409632		0.243986	1.51709
0.503471	-0.320129		0.337067	1.83668
0.514068	-0.261001		0.490372	1.94242
0.52093	-0.236465		0.634372	1.81329
0.522511	-0.209676		0.725476	1.49575
0.54121	-0.192442		-0.515493	0.315102
0.588382	-0.227638		-0.37936	0.015697
-0.271171	-0.216295		-0.263527	-0.236907
-0.0839031	-0.349422		-0.129246	-0.415634
0.0935204	-0.519227		0.0309383	-0.545443
0.263835	-0.59307		0.142426	-0.504857
0.387726	-0.562343		0.176992	-0.264427
0.452376	-0.459275		0.0734676	0.109878
0.429322	-0.317454		-0.0765029	0.663457
0.358449	-0.266144		-0.155546	1.06645
0.28894	-0.200503		-0.0899409	1.42288
0.219499	-0.202397		0.109867	1.64927
0.243986	-0.220706		0.360773	1.83954
0.337067	-0.26766		0.546941	1.72141
0.490372	-0.225365		0.616492	1.4666
0.634372	-0.279894		0.603172	1.28508
0.725476	-0.251922		0.54854	1.143
-0.515493	-0.539979		-0.680385	-0.164187
-0.37936	-0.6895		-0.649799	-0.492945
-0.263527	-0.816725		-0.638183	-0.600379
-0.129246	-0.717607		-0.560641	-0.632789
0.0309383	-0.559395		-0.395585	-0.62072
0.142426	-0.387509		-0.206083	-0.518393
0.176992	-0.229391		-0.133814	-0.305537
0.0734676	-0.141225		-0.219115	0.0586868
-0.0765029	-0.184492		-0.386858	0.475176
-0.155546	-0.203948		-0.472252	0.827115
-0.0899409	-0.201438		-0.341975	1.12184
0.109867	-0.200633		-0.0452941	1.32981
0.360773	-0.171382		0.26996	1.46257
0.546941	-0.204316		0.444358	1.4893
0.616492	-0.187196		0.45583	1.39699
0.603172	-0.0191469		0.377949	1.29564
0.54854	0.146523		0.338077	1.29848
-0.680385	-0.889199		-0.810462	-0.500733
-0.649799	-1.02811		-0.89867	-0.847248
-0.638183	-1.04528		-0.971652	-0.839872
-0.560641	-0.903509		-0.9201	-0.67727
-0.395585	-0.655066		-0.718035	-0.490066
-0.206083	-0.4067		-0.471869	-0.40928
-0.133814	-0.232166		-0.340262	-0.245072
-0.219115	-0.122408		-0.396189	-0.0268454
-0.386858	-0.182149		-0.567084	0.301163
-0.472252	-0.201205		-0.625986	0.553623
-0.341975	-0.219794		-0.450814	0.764792
-0.0452941	-0.167174		-0.101899	0.981887
0.26996	-0.150512		0.213361	1.17073
0.444358	-0.167397		0.358584	1.26719
0.45583	-0.053132		0.297576	1.30899
0.377949	0.13134		0.187371	1.32809
0.338077	0.368105		0.146366	1.32305
-0.810462	-0.98179		0.243458	1.25075
-0.89867	-1.09846		-0.91073	-0.667502
-0.971652	-1.12891		-1.08354	-0.915577
-0.9201	-1.03807		-1.19014	-0.832853
-0.718035	-0.779934		-1.11572	-0.538325
-0.471869	-0.571271		-0.860963	-0.264305
-0.340262	-0.317204		-0.581391	-0.138733
-0.396189	-0.229389		-0.457464	-0.0343079
-0.567084	-0.233092		-0.501295	0.0277981
-0.625986	-0.313973		-0.637295	0.181635
-0.450814	-0.352		-0.658225	0.345454
-0.101899	-0.299826		-0.464517	0.516031
0.213361	-0.254235		-0.134555	0.774365
0.358584	-0.118205		0.183383	0.988363
0.297576	0.116053		0.298183	1.17854
0.187371	0.302208		0.209641	1.27764
0.146366	0.500577		0.0950916	1.23852
0.243458	0.588136		0.0805294	1.15862
-0.91073	-0.978773		0.16688	1.08626
-1.08354	-0.996054		-0.980167	-0.620277
-1.19014	-0.934171		-1.20514	-0.779032
-1.11572	-0.919792		-1.29628	-0.648035
-0.860963	-0.85344		-1.17802	-0.319425
-0.581391	-0.739216		-0.898534	0.00447176
-0.457464	-0.575049		-0.648192	0.157881
-0.501295	-0.407354		-0.579174	0.187461
-0.637295	-0.404577		-0.638077	0.227065
-0.658225	-0.484089		-0.736481	0.246887
-0.464517	-0.50004		-0.711078	0.303587
-0.134555	-0.458721		-0.512003	0.471939
0.183383	-0.295695		-0.206308	0.635553
0.298183	-0.0906724		0.0604635	0.921657
0.209641	0.165301		0.192097	1.1351
0.0950916	0.341689		0.155634	1.24419
0.0805294	0.548987		0.0763225	1.16126
0.16688	0.603471		0.075269	1.01384
-0.980167	-0.834194		0.145951	0.949963
-1.20514	-0.753345		0.2386	0.858469
-1.29628	-0.662196		-1.06789	-0.405143
-1.17802	-0.732047		-1.27881	-0.540098
-0.898534	-0.726173		-1.32265	-0.3815
-0.648192	-0.688949		-1.16347	-0.0173339
-0.579174	-0.627274		-0.897742	0.314057
-0.638077	-0.582476		-0.750207	0.514899
-0.736481	-0.524319		-0.774304	0.512806
-0.711078	-0.511658		-0.864938	0.428775
-0.512003	-0.547722		-0.945276	0.384271
-0.206308	-0.482829		-0.891109	0.402452
0.0604635	-0.304902		-0.711828	0.516867
0.192097	-0.149055		-0.445855	0.61736
0.155634	0.101735		-0.188553	0.855502
0.0763225	0.30417		-0.0148463	1.12729
0.075269	0.36707		0.0480401	1.21678
0.145951	0.446641		0.0491314	1.13094
0.2386	0.537572		0.0482725	1.00803
-1.06789	-0.705495		0.101992	0.925891
-1.27881	-0.486718		0.140875	0.868433
-1.32265	-0.356664		-0.778501	0.441154
-1.16347	-0.371795		-0.936415	0.0812148
-0.897742	-0.404302		-1.14684	-0.1686
-0.750207	-0.440849		-1.2881	-0.218579
-0.774304	-0.476035		-1.24304	-0.00709582
-0.864938	-0.410249		-1.03955	0.428256
-0.945276	-0.472053		-0.861056	0.776657
-0.891109	-0.475387		-0.832515	0.90724
-0.711828	-0.43153		-0.961762	0.827265
-0.445855	-0.362467		-1.13657	0.689885
-0.188553	-0.276201		-1.23023	0.549763
-0.0148463	-0.122718		-1.19382	0.533864
0.0480401	0.00631108		-1.03139	0.485637
0.0491314	0.112701		-0.817463	0.584793
0.0482725	0.116692		-0.567172	0.799543
0.101992	0.125215		-0.357911	1.06301
0.140875	0.226497		-0.220011	1.12802
-0.778501	-0.951784		-0.132668	1.14645
-0.936415	-0.763464		-0.0901698	1.07786
-1.14684	-0.501835		-0.0459642	1.05539
-1.2881	-0.335132		0.0122032	1.04209
-1.24304	-0.217302		0.11584	0.960675
-1.03955	-0.161243		-0.699518	0.510036
-0.861056	-0.159148		-0.772704	0.534259
-0.832515	-0.150057		-0.887224	0.349693
-0.961762	-0.0903333		-1.02334	0.112819
-1.13657	-0.168318		-1.17348	-0.0314689
-1.23023	-0.231919		-1.18045	0.135086
-1.19382	-0.28721		-1.03539	0.463755
-1.03139	-0.218092		-0.834752	0.918632
-0.817463	-0.149324		-0.722088	1.24098
-0.567172	-0.150303		-0.825545	1.25619
-0.357911	-0.115742		-1.04123	1.15312
-0.220011	-0.0218925		-1.29063	0.956613
-0.132668	0.0178447		-1.47049	0.585162
-0.0901698	0.00165506		-1.37489	0.502748
-0.0459642	-0.0815367		-1.21452	0.561802
0.0122032	0.00228558		-1.02021	0.790981
0.11584	0.0729444		-0.796969	1.04809
-0.699518	-0.832981		-0.608357	1.16493
-0.772704	-0.886332		-0.461313	1.15877
-0.887224	-0.89034		-0.366255	1.18914
-1.02334	-0.686536		-0.268026	1.26656
-1.17348	-0.443191		-0.110003	1.40631
-1.18045	-0.222707		0.125829	1.36215
-1.03539	-0.130674		-0.735575	0.362717
-0.834752	-0.0279397		-0.865343	0.348129
-0.722088	0.0470424		-1.0592	0.185618
-0.825545	0.179983		-0.965384	0.444073
-1.04123	0.248712		-0.771279	0.871335
-1.29063	0.177459		-0.59513	1.34871
-1.47049	-0.0575574		-0.572907	1.6694
-1.37489	-0.106214		-0.725913	1.67333
-1.21452	-0.11937		-0.984946	1.51826
-1.02021	-0.045564		-1.46522	1.08319
-0.796969	0.00349586		-1.5768	0.795225
-0.608357	0.057437		-1.57169	0.568227
-0.461313	0.0503829		-1.50594	0.589548
-0.366255	-0.0416873		-1.38965	0.820678
-0.268026	-0.0909228		-1.22017	1.10657
-0.110003	-0.0524948		-1.02589	1.23947
0.125829	0.0768997		-0.840313	1.24625
-0.735575	-0.659101		-0.690599	1.28624
-0.865343	-0.742191		-0.498312	1.45989
-1.0592	-0.430143		-0.214554	1.64579
-0.965384	-0.245397		0.175287	1.61689
-0.771279	-0.0772392		-1.57224	0.889066
-0.59513	0.100212		-1.60344	0.789145
-0.572907	0.346499		-1.60406	1.01417
-0.725913	0.47774		-1.51842	1.21213
-0.984946	0.535949		-1.35264	1.3545
-1.46522	0.127156		-1.14332	1.39993
-1.5768	-0.0356951		-0.931078	1.41942
-1.57169	-0.163704		-0.679796	1.49542
-1.50594	-0.159049		-0.307006	1.61021
-1.38965	-0.0399482		0.203537	1.5626
-1.22017	0.0512343		-0.763103	2.72797
-1.02589	0.119012		-0.819346	2.66909
-0.840313	0.136432		-0.939411	2.4517
-0.690599	0.0660363		-1.13535	2.13979
-0.498312	-0.0287664		-1.34422	1.69884
-0.214554	0.0221362		-1.5741	1.06655
0.175287	0.206974		-1.5056	1.44966
-1.57224	-0.233718		-1.28762	1.45952
-1.60344	-0.211168		-1.00987	1.39266
-1.60406	-0.152583		-0.71173	1.37196
-1.51842	0.0191984		-0.322365	1.38121
-1.35264	0.150992		0.191868	1.20065
-1.14332	0.202177		-1.10233	2.91986
-0.931078	0.206394		-1.03042	3.17647
-0.679796	0.0967473		-0.922803	3.07708
-0.307006	0.113986		-0.906732	2.87807
0.203537	0.264682		-1.05674	2.52773
-0.763103	0.802882		-1.2493	2.10802
-0.819346	0.584654		-1.39266	1.67006
-0.939411	0.228209		-1.46866	1.36824
-1.13535	-0.0641531		-1.5291	1.3493
-1.34422	-0.276228		-1.54392	1.45109
-1.5741	-0.253244		-1.45897	1.47896
-1.5056	0.133812		-1.23535	1.41671
-1.28762	0.238486		-0.920793	1.28041
-1.00987	0.289171		-0.608644	1.15827
-0.71173	0.23354		-0.246711	1.09985
-0.322365	0.143682		0.190774	1.05006
0.191868	0.292895		-1.56558	2.28472
-1.10233	0.718922		-1.54771	2.75301
-1.03042	0.611241		-1.35182	3.04846
-0.922803	0.370508		-1.09886	3.04508
-0.906732	0.0316039		-0.996653	2.77806
-1.05674	-0.227079		-1.09886	2.46368
-1.2493	-0.327875		-1.25281	2.13621
-1.39266	-0.33863		-1.3553	1.74999
-1.46866	-0.274565		-1.36242	1.5495
-1.5291	-0.218502		-1.37667	1.48555
-1.54392	-0.074372		-1.39065	1.53882
-1.45897	0.103259		-1.29699	1.4627
-1.23535	0.216833		-1.0597	1.27174
-0.920793	0.24463		-0.751592	1.06644
-0.608644	0.174474		-0.437116	0.943619
-0.246711	0.182416		-0.130376	1.01201
0.190774	0.190876		0.202778	1.09701
-1.56558	0.430047		-1.94719	1.54885
-1.54771	0.421511		-2.05764	1.8967
-1.35182	0.279824		-1.99195	2.28905
-1.09886	0.0301638		-1.68295	2.54096
-0.996653	-0.186835		-1.32286	2.54772
-1.09886	-0.29259		-1.13027	2.37225
-1.25281	-0.384946		-1.19728	2.1017
-1.3553	-0.40658		-1.32417	1.81122
-1.36242	-0.409352		-1.35126	1.65159
-1.37667	-0.291568		-1.28165	1.55691
-1.39065	-0.257611		-1.21255	1.55454
-1.29699	-0.0459944		-1.17806	1.5621
-1.0597	0.0280845		-1.09349	1.45253
-0.751592	0.0480785		-0.337052	0.996112
-0.437116	0.0756559		-0.0790416	1.11568
-0.130376	0.142773		0.196558	1.32816
0.202778	0.178978		-2.33201	1.34003
-1.94719	0.281097		-2.41772	1.41848
-2.05764	0.214709		-2.48777	1.63934
-1.99195	0.122134		-2.37125	1.92777
-1.68295	0.000265726		-2.0136	2.09587
-1.32286	-0.15122		-1.5596	2.05823
-1.13027	-0.251026		-1.29495	1.91437
-1.19728	-0.31769		-1.30087	1.71053
-1.32417	-0.430185		-1.36899	1.53134
-1.35126	-0.560998		-1.33591	1.34665
-1.28165	-0.586239		-1.1926	1.36514
-1.21255	-0.579402		-1.04351	1.38545
-1.17806	-0.556298		-0.966451	1.38468
-1.09349	-0.428239		-0.946506	1.32329
-0.337052	-0.122589		-0.833662	1.24994
-0.0790416	0.000768914		-0.63701	1.21688
0.196558	0.138074		-0.402296	1.2999
-2.33201	0.0764196		-0.149972	1.44894
-2.41772	0.111466		0.112725	1.62672
-2.48777	0.0779389		-2.65428	1.40978
-2.37125	-0.045489		-2.74773	1.47672
-2.0136	-0.0930106		-2.80248	1.56315
-1.5596	-0.111336		-2.66905	1.66973
-1.29495	-0.194326		-2.26169	1.69662
-1.30087	-0.305169		-1.7679	1.70685
-1.36899	-0.485635		-1.42513	1.56216
-1.33591	-0.623871		-1.35844	1.43795
-1.1926	-0.770858		-1.38096	1.29794
-1.04351	-0.768628		-1.31162	1.19722
-0.966451	-0.716166		-0.922699	1.33061
-0.946506	-0.684377		-0.818222	1.53147
-0.833662	-0.679595		-0.620856	1.70242
-0.63701	-0.587982		-0.344742	1.86311
-0.402296	-0.415998		-0.0471369	1.77872
-0.149972	-0.163888		-2.72341	1.54745
0.112725	0.0274766		-2.84306	1.56151
-2.65428	-0.156899		-2.90003	1.49704
-2.74773	-0.0569843		-2.75191	1.48276
-2.80248	-0.0321729		-2.3771	1.434
-2.66905	-0.0287528		-1.86932	1.4367
-2.26169	-0.058348		-1.48343	1.35733
-1.7679	-0.0846388		-1.11355	1.14896
-1.42513	-0.131819		-0.966775	1.04901
-1.35844	-0.265088		-0.951629	1.02125
-1.38096	-0.492863		-1.05309	1.16031
-1.31162	-0.633939		-1.14351	1.47133
-0.922699	-0.759249		-2.51155	1.4812
-0.818222	-0.692685		-2.6393	1.52947
-0.620856	-0.478667		-2.69152	1.41649
-0.344742	-0.176657		-2.25898	1.29019
-0.0471369	-0.0387822		-1.80684	1.27528
-2.72341	-0.28119		-1.42902	1.23974
-2.84306	-0.107288		-1.2502	1.22338
-2.90003	-0.0417155		-1.18885	1.31792
-2.75191	-0.011773		-1.12859	1.20376
-2.3771	-0.00242635		-1.08555	1.12169
-1.86932	0.0196407		-1.88341	0.414299
-1.48343	-0.133757		-2.05026	1.00041
-1.11355	-0.656148		-2.14068	1.37125
-0.966775	-0.686579		-2.2205	1.47714
-0.951629	-0.592822		-1.57308	-0.00961307
-1.05309	-0.542318		-1.73801	0.427473
-1.14351	-0.518296		-1.82452	0.913071
-2.51155	-0.270593		-1.81679	1.22591
-2.6393	-0.0647201		-1.80767	1.35592
-2.69152	0.0671938		-1.82332	1.35505
-2.25898	0.200967		-1.62395	0.368474
-1.80684	0.163713		-1.70823	0.672287
-1.42902	0.0275297		-1.70603	0.930759
-1.2502	-0.190499		-1.61621	1.17944
-1.18885	-0.574058		-1.52621	1.22078
-1.12859	-0.6559		-1.61079	0.557481
-1.08555	-0.567441		-1.67961	0.698925
-1.88341	-1.06244		-1.69539	0.85431
-2.05026	-0.519652		-1.63589	0.976102
-2.14068	-0.0104288		-1.52824	1.03593
-2.2205	0.257195		-1.48099	0.611211
-1.57308	-1.37477		-1.58983	0.731696
-1.73801	-0.829155		-1.62854	0.899751
-1.82452	-0.207787		-1.61004	0.915895
-1.81679	0.264074		-1.51574	0.954688
-1.80767	0.579894		-1.41619	0.957277
-1.82332	0.707085		-1.36857	0.86981
-1.62395	-1.13704		-1.439	0.999316
-1.70823	-0.637291		-1.47449	1.03871
-1.70603	-0.131557		-1.43667	0.989206
-1.61621	0.32273		-1.3534	0.975655
-1.52621	0.65703		-1.28722	1.05502
-1.61079	-1.19362		-1.28202	1.06768
-1.67961	-0.939533		-1.30368	1.122
-1.69539	-0.631532		-1.26936	1.08059
-1.63589	-0.260935		-1.31216	0.982508
-1.52824	0.038041		-1.22473	0.947526
-1.48099	-0.915257		-1.2346	1.06862
-1.58983	-0.873535		-1.22899	1.13996
-1.62854	-0.727408		-1.63468	0.786737
-1.61004	-0.532448		-1.42128	0.74491
-1.51574	-0.424109		-1.31212	0.84193
-1.41619	-0.247773		-1.28908	1.01291
-1.36857	-0.641271		-1.28392	1.2298
-1.439	-0.594824		-1.691	0.815902
-1.47449	-0.468486		-1.4833	0.748928
-1.43667	-0.362793		-1.37054	0.90689
-1.3534	-0.405938		-1.35436	1.10352
-1.28722	-0.508511		-1.51696	1.08171
-1.28202	-0.432044		-1.33319	1.14257
-1.30368	-0.352651		-1.24309	1.2163
-1.26936	-0.272405		-1.33749	1.6323
-1.31216	-0.447393		-1.09942	1.52491
-1.22473	-0.375609		-0.941223	1.64401
-1.2346	-0.348111		-0.769034	1.94912
-1.22899	-0.326385		0.0628481	1.76401
-1.63468	-0.447755		-0.0338627	1.87002
-1.42128	-0.375028		-0.129306	1.92176
-1.31212	-0.418698		-0.17031	1.91849
-1.28908	-0.417934		-0.0982353	2.04351
-1.28392	-0.361698		0.529999	1.56464
-1.691	-0.413531		0.295061	1.4396
-1.4833	-0.34404		0.0492533	1.50882
-1.37054	-0.276123		-0.153513	1.6366
-1.35436	-0.299565		-0.274151	1.7006
-1.51696	-0.318951		-0.340067	1.68797
-1.33319	-0.205986		-0.303034	1.67873
-1.24309	-0.0356206		-0.223555	1.7983
-1.33749	-0.148731		-0.165389	1.83863
-1.09942	-0.0787407		-0.208468	1.90172
-0.941223	0.0394044		-0.373174	1.81497
-0.769034	0.0870415		0.707992	1.26535
0.0628481	0.297441		0.34453	1.21326
-0.0338627	0.258155		-0.0417058	1.31626
-0.129306	0.337632		-0.347507	1.45054
-0.17031	0.390714		-0.538945	1.4601
-0.0982353	0.362532		-0.620628	1.38118
0.529999	0.37391		-0.616217	1.27527
0.295061	0.286837		-0.581648	1.24148
0.0492533	0.228056		-0.549309	1.27477
-0.153513	0.2023		-0.576934	1.33725
-0.274151	0.25889		-0.653399	1.26222
-0.340067	0.273624		-0.739708	1.17909
-0.303034	0.297345		-0.75284	1.08756
-0.223555	0.357585		-0.638025	1.01774
-0.165389	0.275654		0.828409	0.912298
-0.208468	0.129272		0.393137	0.89124
-0.373174	-0.18764		-0.0773065	0.984731
0.707992	0.399374		-0.452165	1.0979
0.34453	0.313525		-0.696831	1.10309
-0.0417058	0.242452		-0.820525	0.906149
-0.347507	0.150631		-0.857917	0.691334
-0.538945	0.11691		-0.844547	0.597702
-0.620628	0.0965209		-0.82082	0.604995
-0.616217	0.135344		-0.806873	0.657678
-0.581648	0.155157		-0.815966	0.602019
-0.549309	0.137815		-0.87267	0.507786
-0.576934	-0.0198819		-0.897469	0.4372
-0.653399	-0.320802		-0.840438	0.404446
-0.739708	-0.722938		0.843127	0.626809
-0.75284	-1.09062		0.423802	0.642934
-0.638025	-1.26626		-0.0503361	0.584457
0.828409	0.198641		-0.437279	0.620663
0.393137	0.261221		-0.719577	0.601132
-0.0773065	0.192147		-0.882488	0.371098
-0.452165	0.0465814		-0.9632	0.15023
-0.696831	-0.0553321		-0.982121	0.00610662
-0.820525	-0.0729107		-0.959992	0.0108546
-0.857917	-0.113534		-0.932381	0.0714934
-0.844547	-0.141872		-0.953198	-0.00338788
-0.82082	-0.216122		-1.03468	-0.108327
-0.806873	-0.372736		-1.15112	-0.167314
-0.815966	-0.679607		0.301926	0.382046
-0.87267	-1.1545		-0.0949059	0.321898
-0.897469	-1.59235		-0.46024	0.27627
-0.840438	-1.77116		-0.753165	0.104579
0.843127	-0.189308		-0.94306	-0.104983
0.423802	0.0085772		-1.04974	-0.321214
-0.0503361	-0.00166476		-1.07174	-0.447094
-0.437279	-0.102944		-1.03587	-0.455019
-0.719577	-0.206795		-1.0145	-0.429059
-0.882488	-0.320691		-1.06233	-0.47865
-0.9632	-0.399776		-1.20848	-0.587413
-0.982121	-0.552334		-1.35784	-0.733485
-0.959992	-0.652239		-0.0416059	0.245775
-0.932381	-0.806442		-0.338857	0.130892
-0.953198	-1.11522		-0.64555	-0.0364215
-1.03468	-1.56524		-0.921937	-0.204257
-1.15112	-1.97382		-1.12292	-0.41172
0.301926	-0.277729		-1.19256	-0.578765
-0.0949059	-0.116686		-1.15141	-0.766808
-0.46024	-0.190481		-1.05426	-0.783302
-0.753165	-0.371714		-1.00229	-0.770766
-0.94306	-0.555539		-1.07052	-0.787312
-1.04974	-0.744038		-1.20496	-0.969194
-1.07174	-0.934546		-0.467706	0.0144938
-1.03587	-1.06734		-0.656602	-0.161585
-1.0145	-1.24711		-0.897941	-0.337045
-1.06233	-1.44154		-1.11575	-0.493
-1.20848	-1.77578		-1.26908	-0.666176
-1.35784	-2.09797		-1.29704	-0.752777
-0.0416059	-0.457302		-1.16773	-0.916194
-0.338857	-0.230171		-1.01916	-0.913804
-0.64555	-0.27043		-0.908936	-0.949646
-0.921937	-0.370556		-0.930698	-0.971055
-1.12292	-0.57481		-0.808257	-0.168236
-1.19256	-0.838625		-0.749744	-0.213386
-1.15141	-1.12012		-0.811822	-0.338676
-1.05426	-1.42038		-0.945231	-0.56594
-1.00229	-1.6056		-1.1045	-0.670292
-1.07052	-1.72779		-1.21547	-0.758995
-1.20496	-1.96481		-1.20945	-0.765471
-0.467706	-0.519864		-1.10875	-0.854871
-0.656602	-0.360153		-0.952624	-0.953734
-0.897941	-0.288616		-0.842322	-0.974311
-1.11575	-0.409825		-0.823424	-0.399321
-1.26908	-0.591903		-0.740389	-0.505203
-1.29704	-0.868625		-0.779309	-0.684961
-1.16773	-1.22961		-0.840586	-0.703138
-1.01916	-1.52379		-0.924374	-0.722662
-0.908936	-1.79018		-0.96335	-0.700346
-0.930698	-1.97525		-0.963647	-0.748717
-0.808257	-0.721491		-0.913142	-0.787232
-0.749744	-0.563838		-0.532925	-0.683362
-0.811822	-0.491577		-0.523697	-0.70162
-0.945231	-0.497675		-0.581966	-0.667189
-1.1045	-0.617859		-0.683841	-0.617529
-1.21547	-0.747967		-0.821294	-0.708707
-1.20945	-0.962492		-0.0492922	1.29217
-1.10875	-1.22959		0.07403	1.0509
-0.952624	-1.50107		0.175215	0.622069
-0.842322	-1.86062		0.276292	0.100419
-1.0133	-0.696158		0.379514	-0.247873
-0.823424	-0.662871		0.452973	-0.282837
-0.740389	-0.633702		0.530063	-0.0695231
-0.779309	-0.686212		0.584468	0.361748
-0.840586	-0.788437		0.600883	0.81313
-0.924374	-0.915209		0.578306	1.15335
-0.96335	-1.05172		0.558825	1.49055
-0.963647	-1.23442		0.568002	1.82081
-0.913142	-1.48515		0.664839	2.01409
-0.984712	-0.753007		0.817924	2.00628
-0.744983	-0.816453		-0.341839	0.867109
-0.604451	-0.780046		-0.250523	0.611493
-0.532925	-0.821215		-0.14071	0.26536
-0.523697	-0.895883		0.0212213	-0.153599
-0.581966	-0.920177		0.191405	-0.40712
-0.683841	-1.03954		0.333225	-0.481656
-0.821294	-1.14357		0.413456	-0.211231
-0.602031	-0.844972		0.40942	0.264535
-0.452567	-0.856006		0.346156	0.753767
-0.359353	-0.91354		0.275766	1.17371
-0.0492922	-0.26646		0.286994	1.4912
0.07403	-0.313695		0.379109	1.80033
0.175215	-0.482636		0.568286	1.96501
0.276292	-0.598321		0.801524	1.9303
0.379514	-0.660035		0.980661	1.68774
0.452973	-0.658059		1.07106	1.47768
0.530063	-0.594945		1.08047	1.24285
0.584468	-0.487188		-0.508126	0.495027
0.600883	-0.353409		-0.471582	0.205047
0.578306	-0.2638		-0.422418	-0.139672
0.558825	-0.165373		-0.315552	-0.353887
0.568002	-0.0709		-0.148294	-0.578524
0.664839	-0.110524		-0.000253659	-0.586021
0.817924	-0.0881683		0.0793711	-0.329327
-0.341839	-0.392443		0.0463949	0.13852
-0.250523	-0.499044		-0.0669206	0.574853
-0.14071	-0.583547		-0.0413943	1.35355
0.0212213	-0.615007		0.184279	1.64163
0.191405	-0.637073		0.474704	1.77545
0.333225	-0.557259		0.721109	1.70419
0.413456	-0.403888		0.880146	1.53766
0.40942	-0.246837		0.920064	1.41796
0.346156	-0.217848		0.873728	1.3364
0.275766	-0.194535		0.830002	1.27433
0.286994	-0.124874		-0.595062	0.0406346
0.379109	-0.0676159		-0.630808	-0.311063
0.568286	-0.118973		-0.674795	-0.550765
0.801524	-0.169954		-0.65582	-0.607634
0.980661	-0.133433		-0.534673	-0.71719
1.07106	-0.0965269		-0.370365	-0.721098
1.08047	-0.00247494		-0.299664	-0.474752
-0.508126	-0.599402		-0.361017	-0.0564371
-0.471582	-0.736976		-0.479398	0.366874
-0.422418	-0.890259		-0.495181	0.773147
-0.315552	-0.853688		-0.317928	1.05024
-0.148294	-0.708097		0.03468	1.27727
-0.000253659	-0.522642		0.383306	1.45588
0.0793711	-0.295334		0.625102	1.50102
0.0463949	-0.116283		0.724729	1.42658
-0.0669206	-0.0807887		0.692327	1.39762
-0.0413943	-0.104229		0.617204	1.4961
0.184279	-0.046868		0.586117	1.47725
0.474704	-0.11263		0.603897	1.37076
0.721109	-0.18278		-0.67093	-0.388401
0.880146	-0.151612		-0.789947	-0.736203
0.920064	-0.0288796		-0.916477	-0.774397
0.873728	0.0361363		-0.93921	-0.761117
0.830002	0.138502		-0.830384	-0.719981
-0.595062	-0.836284		-0.662438	-0.695745
-0.630808	-1.04243		-0.59466	-0.506903
-0.674795	-1.1125		-0.65632	-0.210793
-0.65582	-1.05328		-0.769937	0.151692
-0.534673	-0.849394		-0.737793	0.457151
-0.370365	-0.523321		-0.481307	0.742056
-0.299664	-0.247251		-0.0740541	0.956002
-0.361017	-0.113867		0.312044	1.13153
-0.479398	-0.0741704		0.52149	1.29315
-0.495181	-0.144702		0.559617	1.40848
-0.317928	-0.178756		0.486861	1.44018
0.03468	-0.195898		0.404356	1.54019
0.383306	-0.217864		0.392138	1.59098
0.625102	-0.199547		0.463084	1.49734
0.724729	-0.136477		-0.716903	-0.567706
0.692327	-0.00426278		-0.935634	-0.833047
0.617204	0.105899		-1.11605	-0.767709
0.586117	0.144591		-1.12538	-0.641915
0.603897	0.168078		-0.983087	-0.473982
-0.67093	-0.997675		-0.824161	-0.460073
-0.789947	-1.17741		-0.773246	-0.375517
-0.916477	-1.28301		-0.845372	-0.218485
-0.93921	-1.1892		-0.952871	-0.00226392
-0.830384	-0.969337		-0.899122	0.259293
-0.662438	-0.723851		-0.609368	0.483823
-0.59466	-0.399613		-0.178012	0.748795
-0.65632	-0.247004		0.186141	1.00362
-0.769937	-0.181552		0.393925	1.19947
-0.737793	-0.318693		0.4083	1.30809
-0.481307	-0.381938		0.339664	1.34685
-0.0740541	-0.364636		0.294336	1.37802
0.312044	-0.31289		0.324608	1.44462
0.52149	-0.227533		0.411785	1.44718
0.559617	-0.0962548		0.486801	1.22157
0.486861	0.0549025		-0.763222	-0.472403
0.404356	0.131831		-1.03558	-0.686394
0.392138	0.1815		-1.21659	-0.630879
0.463084	0.208878		-1.18985	-0.406029
-0.716903	-0.914051		-1.04181	-0.145927
-0.935634	-1.02427		-0.91095	-0.0843294
-1.11605	-1.10738		-0.929629	-0.111226
-1.12538	-1.1234		-1.0344	-0.0419429
-0.983087	-1.00581		-1.11664	0.0650172
-0.824161	-0.86629		-1.03636	0.245144
-0.773246	-0.640878		-0.769924	0.40398
-0.845372	-0.47319		-0.383397	0.647841
-0.952871	-0.427455		-0.02795	0.920838
-0.899122	-0.512581		0.196108	1.09403
-0.609368	-0.59639		0.265938	1.20269
-0.178012	-0.586484		0.264809	1.17554
0.186141	-0.452209		0.269457	1.16073
0.393925	-0.237792		0.330943	1.26782
0.4083	-0.0274044		0.411137	1.22555
0.339664	0.116321		0.472688	1.07458
0.294336	0.18666		-0.502023	0.237027
0.324608	0.161367		-0.81178	-0.168831
0.411785	0.239527		-1.10306	-0.401144
0.486801	0.388682		-1.23814	-0.276296
-0.763222	-0.803644		-1.16821	-0.0354829
-1.03558	-0.796313		-1.0335	0.23854
-1.21659	-0.787696		-0.990809	0.331494
-1.18985	-0.84066		-1.08948	0.318889
-1.04181	-0.879159		-1.23925	0.308537
-0.91095	-0.826947		-1.33722	0.282427
-0.929629	-0.715704		-1.25611	0.317809
-1.0344	-0.65151		-1.02301	0.467166
-1.11664	-0.521795		-0.705822	0.590045
-1.03636	-0.474357		-0.384246	0.775765
-0.769924	-0.544812		-0.124871	1.00349
-0.383397	-0.547787		0.0350206	1.05429
-0.02795	-0.408066		0.127323	1.03887
0.196108	-0.20643		0.220071	1.09419
0.265938	0.00972327		0.337681	1.19855
0.264809	0.156753		0.425785	1.14343
0.269457	0.139323		0.480119	0.958203
0.330943	0.14438		0.488092	0.582257
0.411137	0.172792		-0.337182	0.754961
0.472688	0.44945		-0.538475	0.397977
-0.502023	-0.847739		-0.85852	0.0417006
-0.81178	-0.740027		-1.1077	-0.0319675
-1.10306	-0.621344		-1.15371	0.156553
-1.23814	-0.499275		-1.03725	0.498185
-1.16821	-0.504299		-0.959235	0.796058
-1.0335	-0.547492		-1.03401	0.869819
-0.990809	-0.566243		-1.23454	0.769593
-1.08948	-0.601472		-1.45767	0.714621
-1.23925	-0.517739		-1.55856	0.574828
-1.33722	-0.486808		-1.5142	0.557893
-1.25611	-0.423693		-1.33257	0.570903
-1.02301	-0.384428		-1.09135	0.594287
-0.705822	-0.358725		-0.829124	0.769047
-0.384246	-0.333582		-0.562537	0.935445
-0.124871	-0.17592		-0.337172	0.98817
0.0350206	-0.0480559		-0.131865	1.0841
0.127323	0.0602941		0.0229898	1.16583
0.220071	0.0654573		0.19829	1.26765
0.337681	0.0558982		0.36135	1.31173
0.425785	0.0642448		0.490001	1.16791
0.480119	0.298804		0.627673	0.796058
0.488092	0.403111		-0.336322	0.693381
-0.337182	-0.886508		-0.343772	0.690539
-0.538475	-0.794494		-0.428496	0.589025
-0.85852	-0.682756		-0.611636	0.357936
-1.1077	-0.511474		-0.865268	0.194864
-1.15371	-0.337265		-1.01	0.268054
-1.03725	-0.251034		-0.980978	0.601187
-0.959235	-0.222699		-0.852795	1.05477
-1.03401	-0.216485		-0.845042	1.30971
-1.23454	-0.227069		-1.00646	1.34332
-1.45767	-0.262347		-1.29015	1.23205
-1.55856	-0.279256		-1.56168	1.05374
-1.5142	-0.226127		-1.55948	0.650426
-1.33257	-0.214391		-1.41207	0.722184
-1.09135	-0.183892		-1.24278	0.845696
-0.829124	-0.191111		-1.03666	1.01857
-0.562537	-0.120114		-0.78304	1.11734
-0.337172	-0.0929682		-0.526561	1.12039
-0.131865	-0.039717		-0.281413	1.26831
0.0229898	0.0068363		-0.0395091	1.43098
0.19829	-0.0484514		0.228253	1.57359
0.36135	0.00813544		0.510689	1.53902
0.490001	0.121849		0.809439	1.2011
0.627673	0.262827		-0.420876	0.470792
-0.336322	-0.625817		-0.475329	0.458683
-0.343772	-0.764301		-0.821896	0.357096
-0.428496	-0.820763		-0.85497	0.612779
-0.611636	-0.711829		-0.767623	1.05194
-0.865268	-0.594995		-0.678779	1.48278
-1.01	-0.407561		-0.736111	1.73105
-0.980978	-0.273134		-0.93985	1.77692
-0.852795	-0.0890936		-1.64321	1.00355
-0.845042	0.0410862		-1.61435	0.772172
-1.00646	0.159878		-1.56801	0.766923
-1.29015	0.129844		-1.51244	0.922186
-1.56168	0.0301838		-1.38591	1.12605
-1.55948	-0.133838		-1.16681	1.2411
-1.41207	-0.101271		-0.883298	1.25313
-1.24278	-0.131988		-0.585469	1.32133
-1.03666	-0.0944049		-0.265636	1.50148
-0.78304	-0.0102704		0.104796	1.73116
-0.526561	0.007782		0.546337	1.76153
-0.281413	-0.0208532		0.99771	1.48493
-0.0395091	-0.0615562		-0.908712	2.22728
0.228253	0.016443		-1.0772	2.155
0.510689	0.135267		-1.47552	0.999685
0.809439	0.206797		-1.5366	0.921996
-0.420876	-0.411074		-1.59232	1.02426
-0.475329	-0.528286		-1.55665	1.22103
-0.821896	-0.563851		-1.39013	1.32592
-0.85497	-0.407191		-1.09697	1.29846
-0.767623	-0.189031		-0.763633	1.34796
-0.678779	0.0371155		-0.386719	1.46782
-0.736111	0.249309		0.0308645	1.675
-0.93985	0.459544		0.557807	1.77264
-1.64321	-0.189887		1.07732	1.49127
-1.61435	-0.185172		-0.987162	2.70494
-1.56801	-0.177836		-0.995469	2.62052
-1.51244	-0.137179		-0.989701	2.42211
-1.38591	-0.0520839		-1.04023	2.03664
-1.16681	0.0575174		-1.14404	1.62514
-0.883298	0.0091989		-1.41836	1.33095
-0.585469	-0.0170787		-1.12562	1.3281
-0.265636	-0.0489273		-0.76158	1.29488
0.104796	0.0271808		-0.377609	1.38315
0.546337	0.154038		0.0443117	1.50523
0.99771	0.35963		0.532394	1.58335
-0.908712	0.612424		1.04788	1.33913
-1.0772	0.541783		-1.05658	2.34148
-1.47552	-0.271374		-1.2037	2.78364
-1.5366	-0.264385		-1.17259	2.99669
-1.59232	-0.198458		-1.02489	2.96052
-1.55665	-0.0552737		-0.88683	2.69993
-1.39013	0.0120709		-0.872366	2.28349
-1.09697	0.0571004		-0.975899	1.86727
-0.763633	0.0513862		-1.08421	1.49514
-0.386719	0.002835		-1.19305	1.23342
0.0308645	0.0215806		-1.32206	1.23986
0.557807	0.155305		-1.39586	1.35537
1.07732	0.34637		-1.2938	1.33206
-0.987162	0.636881		-1.01017	1.28991
-0.995469	0.530818		-0.638608	1.20755
-0.989701	0.194711		-0.29042	1.2014
-1.04023	-0.118303		0.0664438	1.32038
-1.14404	-0.252073		0.458382	1.47992
-1.41836	0.023026		0.867112	1.44108
-1.12562	0.127824		-1.20061	1.6693
-0.76158	0.102568		-1.40515	2.13365
-0.377609	0.0965802		-1.5074	2.61925
0.0443117	0.0828639		-1.39719	2.92147
0.532394	0.159691		-1.14326	2.98441
1.04788	0.343108		-0.933235	2.65081
-1.05658	0.197487		-0.900354	2.25959
-1.2037	0.378385		-0.964819	1.84715
-1.17259	0.40646		-1.02744	1.53505
-1.02489	0.343671		-1.05562	1.34185
-0.88683	0.112777		-1.11425	1.37982
-0.872366	-0.154533		-1.15388	1.4235
-0.975899	-0.296034		-0.198663	1.01797
-1.08421	-0.26212		0.055123	1.17144
-1.19305	-0.215459		0.326115	1.4748
-1.32206	-0.192954		0.623958	1.59729
-1.39586	-0.113102		-1.57533	1.39201
-1.2938	-0.00503834		-1.76503	1.77285
-1.01017	0.180723		-1.81126	2.29267
-0.638608	0.231132		-1.59826	2.60017
-0.29042	0.206419		-1.2685	2.55064
0.0664438	0.168936		-1.05648	2.33255
0.458382	0.169269		-1.04985	1.91893
0.867112	0.189613		-1.09974	1.59679
-1.20061	-0.0961972		-1.07488	1.3849
-1.40515	-0.0416793		-0.989128	1.34356
-1.5074	0.108356		-0.928212	1.38195
-1.39719	0.12856		-0.688905	1.18848
-1.14326	0.0542612		-0.441982	1.02965
-0.933235	-0.0743911		-0.224227	1.01762
-0.900354	-0.222624		-0.0418458	1.25466
-0.964819	-0.34587		0.154584	1.61343
-1.02744	-0.348737		0.376004	1.78766
-1.05562	-0.292841		-1.89369	1.06789
-1.11425	-0.284681		-2.00578	1.22617
-1.15388	-0.209684		-2.13353	1.55292
-0.198663	0.128109		-2.11539	1.91547
0.055123	0.108785		-1.83788	2.102
0.326115	0.0888001		-1.45863	2.05588
0.623958	0.0472181		-1.21578	1.88871
-1.57533	-0.190653		-1.2213	1.59823
-1.76503	-0.189699		-1.26212	1.34049
-1.81126	-0.181206		-1.1773	1.24154
-1.59826	-0.121542		-0.972089	1.27213
-1.2685	-0.167281		-0.713871	1.29587
-1.05648	-0.195494		-0.643578	1.2431
-1.04985	-0.310151		-0.513867	1.17712
-1.09974	-0.399501		-0.376779	1.22722
-1.07488	-0.504619		-0.235167	1.48338
-0.989128	-0.49158		-0.0585698	1.79073
-0.928212	-0.431959		0.169577	1.94055
-0.688905	-0.220239		-2.27515	1.14667
-0.441982	-0.169384		-2.38034	1.25697
-0.224227	-0.117563		-2.48667	1.41127
-0.0418458	-0.0184186		-2.42958	1.48292
0.154584	-0.0180713		-2.11133	1.63688
0.376004	-0.0772452		-1.68536	1.59775
-1.89369	-0.225417		-1.40652	1.48517
-2.00578	-0.238584		-1.37072	1.29639
[truncated: 46,568 more rows]

## Sheet: Figure S2
Figure S2
Stanford_Child	OpenfMRI_Adult1		Stanford_Child	OpenfMRI_Adult2
0.190686	-0.786283		0.190686	-0.643342
0.382593	-0.669193		0.382593	-0.674301
0.506094	-0.421189		0.506094	-0.798796
0.527819	-0.0755882		0.232978	-0.688764
0.536191	0.195958		0.302874	-0.691098
0.232978	-0.579471		0.352184	-0.814099
0.302874	-0.693493		0.370842	-0.90671
0.352184	-0.590922		0.423538	-1.16445
0.370842	-0.441165		0.447374	-0.957792
0.371619	-0.0974828		0.447174	-0.838807
0.428499	0.121151		0.369409	-0.967391
0.553734	0.251709		0.266623	-1.08055
0.423538	-0.117258		0.224649	-1.18967
0.447374	-0.364685		0.310422	-1.28002
0.447174	-0.433794		0.483287	-1.51155
0.369409	-0.442792		0.683704	-1.67494
0.266623	-0.386426		0.84616	-1.45481
0.224649	-0.269014		0.941903	-1.1759
0.310422	-0.1741		0.994479	-0.609802
0.483287	-0.124916		0.918959	-0.453853
0.683704	0.0872976		0.593166	-0.74728
0.84616	0.342274		0.788093	-0.316859
0.941903	0.351137		0.805076	-0.0140331
0.994479	0.647306		0.407034	-0.728007
0.918959	-0.0439171		0.514403	-0.4359
0.593166	-0.308984		0.52449	-0.108601
0.788093	-0.263613		0.231884	-0.693911
0.805076	-0.0575928		0.17017	-0.624337
0.407034	-0.134186		0.18615	-0.47385
0.514403	-0.0981214		0.13232	-0.262395
0.52449	0.00916286		0.178338	-0.343246
0.231884	0.0703548		-0.0200393	-0.385125
0.17017	0.273875		-0.0914193	-0.421084
0.18615	0.214923		0.202576	-0.0302671
0.13232	0.330164		-0.0416801	-0.126129
0.178338	0.322803		-0.157881	-0.213156
-0.0200393	0.52672		0.265269	0.126573
-0.0914193	0.566636		0.0461877	0.0508318
0.202576	0.542294		0.184104	-0.693057
-0.0416801	0.666653		-0.00425524	-0.828201
-0.157881	0.682482		-0.199171	-0.831877
0.265269	0.770835		0.384897	-0.750958
0.0461877	0.836197		0.391171	-0.840379
0.184104	-0.712606		0.239574	-0.943446
-0.00425524	-0.377924		0.050391	-1.0615
-0.199171	-0.292822		-0.0231961	-0.998176
0.384897	-0.927307		0.0103234	-0.836469
0.391171	-0.68316		0.443525	-1.01938
0.239574	-0.373696		0.546243	-0.966275
0.050391	-0.242789		0.479105	-1.12876
-0.0231961	-0.280007		0.34631	-1.1931
0.0103234	-0.462008		0.289745	-1.08597
0.443525	-0.935227		0.315491	-1.01999
0.546243	-0.599831		0.382363	-0.893243
0.479105	-0.298874		0.450027	-0.963619
0.34631	-0.179125		0.475125	-1.19506
0.289745	-0.275928		0.616967	-1.19033
0.315491	-0.424186		0.598324	-1.25716
0.382363	-0.514902		0.53728	-1.35206
0.450027	-0.541087		0.516042	-1.36656
0.475125	-0.781362		0.548113	-1.28346
0.616967	-0.461195		0.583976	-1.16044
0.598324	-0.218551		0.600866	-1.11842
0.53728	0.0201754		0.582749	-1.14755
0.516042	-0.101311		0.496847	-1.205
0.548113	-0.223851		0.247359	-1.17058
0.583976	-0.271863		0.465965	-1.23837
0.600866	-0.143673		0.569545	-1.31577
0.582749	-0.14914		0.574436	-1.36621
0.496847	-0.0953249		0.570688	-1.464
0.417878	-0.00265306		0.601577	-1.60397
0.247359	-0.750992		0.701001	-1.62077
0.465965	-0.454806		0.775815	-1.40057
0.569545	-0.254324		0.827971	-1.22033
0.574436	0.00983439		0.811314	-1.09489
0.570688	0.120051		0.718432	-1.15675
0.601577	0.164626		0.568871	-1.09692
0.701001	0.0932711		0.42885	-0.948142
0.775815	0.0591206		0.257965	-1.07659
0.827971	0.117053		0.365719	-1.10503
0.811314	0.170863		0.448527	-1.29027
0.718432	0.170919		0.447526	-1.34791
0.568871	0.161672		0.43932	-1.45011
0.42885	0.261124		0.48266	-1.55617
0.257965	-0.58253		0.642488	-1.78135
0.365719	-0.517703		0.828587	-1.89634
0.448527	-0.283816		0.993648	-1.65266
0.447526	-0.0274934		1.09473	-1.24268
0.43932	0.0845948		1.09641	-0.963116
0.48266	0.181494		0.960728	-0.967396
0.642488	0.116147		0.752131	-0.926699
0.828587	0.115764		0.548231	-0.873674
0.993648	0.263233		0.424699	-0.778674
1.09473	0.329949		0.44827	-1.42774
1.09641	0.444083		0.496305	-1.26707
0.960728	0.428749		0.511775	-1.1816
0.752131	0.407786		0.438181	-1.34117
0.548231	0.541912		0.336416	-1.3823
0.424699	0.794336		0.314981	-1.43547
0.44827	-0.259579		0.430899	-1.63754
0.496305	-0.330603		0.654795	-1.85053
0.511775	-0.300982		0.927106	-2.11324
0.438181	-0.0820566		1.16019	-1.9139
0.336416	0.0240614		1.29193	-1.37544
0.314981	0.0356601		1.29897	-0.943971
0.430899	-0.0767878		1.14196	-0.789528
0.654795	-0.100509		0.884353	-0.776195
0.927106	-0.0542827		0.626374	-0.86741
1.16019	0.0989837		0.497789	-0.856014
1.29193	0.371737		0.505609	-0.915104
1.29897	0.60394		0.399645	-1.49485
1.14196	0.630476		0.646917	-1.77643
0.884353	0.702563		0.92607	-2.1482
0.626374	0.863322		1.16647	-2.09221
0.497789	1.14974		1.33305	-1.5891
0.505609	1.4722		1.37822	-0.984995
0.399645	-0.278332		1.23647	-0.717257
0.646917	-0.404687		0.972818	-0.718433
0.92607	-0.292162		0.72778	-0.831863
1.16647	-0.0918859		0.590595	-0.967783
1.33305	0.280253		0.605948	-1.03763
1.37822	0.482235		0.65768	-1.02082
1.23647	0.723457		1.0807	-0.597906
0.972818	0.928436		0.867138	-0.830065
0.72778	1.13485		0.735117	-1.0235
0.590595	1.39159		0.741176	-1.17536
0.605948	1.61684		1.23121	-0.608606
0.65768	1.70208		1.24289	-0.285789
1.0807	0.884102		1.10996	-0.378681
0.867138	1.09228		0.954488	-0.642226
0.735117	1.41557		0.862627	-1.02482
0.741176	1.65714		0.844585	-1.26511
1.23121	0.0513264		0.790147	-1.18172
1.24289	0.188691		0.645482	-1.35621
1.10996	0.46071		0.833128	-1.06203
0.954488	0.878737		1.001	-0.459311
0.862627	1.14506		1.03633	-0.127741
0.844585	1.43683		0.926765	-0.0862725
0.790147	1.48806		0.846039	-0.435386
0.645482	-0.191528		0.81878	-0.779483
0.833128	-0.197678		0.809686	-0.993725
1.001	-0.279304		0.728953	-0.960998
1.03633	-0.219263		0.681327	-1.38108
0.926765	0.0899593		0.49105	-1.15743
0.846039	0.522279		0.537118	-0.940038
0.81878	0.929176		0.651252	-0.524524
0.809686	1.0972		0.640181	-0.141903
0.728953	1.05065		0.546491	-0.0195831
0.681327	-0.493073		0.494277	-0.197708
0.49105	-0.229929		0.536147	-0.460751
0.537118	-0.275692		0.574272	-0.639073
0.651252	-0.344463		0.509545	-0.669698
0.640181	-0.261891		0.745032	-1.22727
0.546491	-0.108767		0.34976	-0.976646
0.494277	0.212889		0.244974	-0.849478
0.536147	0.547409		0.22129	-0.479047
0.574272	0.675816		0.163758	-0.157179
0.509545	0.649153		0.0516416	-0.0161269
0.745032	-0.459805		0.02875	-0.0313817
0.34976	-0.108885		0.102996	-0.233331
0.244974	-0.0623227		0.160972	-0.476345
0.22129	-0.0983654		0.127615	-0.492031
0.163758	-0.13051		1.47913	-1.32553
0.0516416	-0.0147281		0.845625	-0.884125
0.02875	0.111962		0.292146	-0.639237
0.102996	0.341978		0.00896683	-0.428738
0.160972	0.401904		-0.114943	-0.294146
0.127615	0.384306		-0.248828	-0.0402905
1.47913	-0.400089		-0.368757	0.134132
0.845625	-0.13924		-0.400146	0.0444926
0.292146	0.148334		-0.350225	-0.146786
0.00896683	0.276677		-0.304573	-0.454095
-0.114943	0.195153		-0.330938	-0.36497
-0.248828	0.199812		1.53065	-0.993067
-0.368757	0.174801		0.939306	-0.585202
-0.400146	0.245753		0.350798	-0.27466
-0.350225	0.402384		-0.0375128	-0.156598
-0.304573	0.327888		-0.250745	-0.0637356
-0.330938	0.188559		-0.444338	0.124083
1.53065	0.0647969		-0.581308	0.236617
0.939306	0.231549		-0.640165	0.21159
0.350798	0.345597		-0.654273	-0.0760496
-0.0375128	0.449316		-0.650368	-0.213817
-0.250745	0.456885		-0.715488	-0.360845
-0.444338	0.410012		1.3595	-0.627021
-0.581308	0.364505		0.912754	-0.276402
-0.640165	0.350194		0.438516	0.0243799
-0.654273	0.39545		0.0623522	0.104356
-0.650368	0.359096		-0.208641	0.235793
-0.715488	0.234857		-0.430859	0.35959
1.3595	0.463814		-0.595917	0.454686
0.912754	0.590804		-0.694962	0.340098
0.438516	0.602781		-0.781586	0.0742515
0.0623522	0.634337		-0.860287	-0.180808
-0.208641	0.704089		0.897021	-0.886765
-0.430859	0.532926		0.908649	-0.711131
-0.595917	0.430521		0.857105	-0.562455
-0.694962	0.365611		0.843107	-0.663167
-0.781586	0.329426		-0.00187297	-1.26325
-0.860287	0.2905		-0.11128	-1.20028
0.897021	0.275708		-0.229758	-1.1579
0.908649	-0.0203649		-0.269739	-0.872537
0.857105	0.115553		-0.0564373	-1.34986
0.843107	-0.347224		-0.203066	-1.35851
0.935551	-0.780884		-0.335457	-1.21509
-0.00187297	-0.896346		-0.393209	-1.00188
-0.11128	-0.927745		-0.310824	-0.898628
-0.229758	-0.907052		-0.124295	-0.903205
-0.269739	-0.742033		0.050825	-1.24679
-0.225127	-0.61773		-0.12182	-1.28092
-0.0564373	-0.890625		-0.283499	-1.29557
-0.203066	-0.793508		-0.326362	-1.13183
-0.335457	-0.776497		-0.268485	-1.00923
-0.393209	-0.662597		-0.096275	-1.07431
-0.310824	-0.557		0.157042	-1.23552
-0.124295	-0.584816		0.420833	-1.29272
0.163323	-0.572943		0.583485	-1.05681
0.475144	-0.529401		0.662769	-0.615785
0.050825	-0.864685		0.245413	-1.30662
-0.12182	-0.637674		0.226787	-1.23565
-0.283499	-0.623034		0.0948149	-1.28355
-0.326362	-0.614459		-0.0208246	-1.33875
-0.268485	-0.640521		-0.0631813	-1.25241
-0.096275	-0.727535		-0.00396116	-1.22203
0.157042	-0.705436		0.119672	-1.18409
0.420833	-0.669567		0.276919	-1.27358
0.583485	-0.468192		0.407895	-1.44303
0.662769	-0.261162		0.479694	-1.3657
0.245413	-1.04738		0.499739	-1.04267
0.226787	-0.701785		0.51649	-0.679381
0.0948149	-0.541216		0.472608	-0.480354
-0.0208246	-0.402752		0.347356	-1.36105
-0.0631813	-0.531347		0.412135	-1.33928
-0.00396116	-0.735562		0.355467	-1.42292
0.119672	-0.770471		0.277671	-1.50777
0.276919	-0.793018		0.249935	-1.46462
0.407895	-0.754068		0.310951	-1.36252
0.479694	-0.622996		0.408541	-1.45156
0.499739	-0.389094		0.481199	-1.52555
0.51649	-0.0367902		0.488566	-1.64608
0.472608	0.27251		0.450306	-1.59463
0.347356	-0.927708		0.414378	-1.34815
0.412135	-0.64668		0.403053	-0.97712
0.355467	-0.336808		0.377566	-0.651464
0.277671	-0.31238		0.416346	-1.58819
0.249935	-0.479241		0.538902	-1.53229
0.310951	-0.694605		0.523297	-1.51697
0.408541	-0.781183		0.477896	-1.58722
0.481199	-0.728757		0.497693	-1.64546
0.488566	-0.713636		0.562431	-1.68002
0.450306	-0.590547		0.649023	-1.67014
0.414378	-0.383422		0.702751	-1.67169
0.403053	-0.0093274		0.686611	-1.73389
0.377566	0.36397		0.600882	-1.74244
0.416346	-0.698766		0.491705	-1.41389
0.538902	-0.488636		0.417844	-1.1003
0.523297	-0.19688		0.373742	-0.730463
0.477896	-0.186021		0.325168	-0.609697
0.497693	-0.27376		0.3293	-0.666766
0.562431	-0.382983		0.228884	-1.44012
0.649023	-0.476824		0.418446	-1.52474
0.702751	-0.440586		0.511353	-1.63622
0.686611	-0.406603		0.538689	-1.663
0.600882	-0.293606		0.543945	-1.68504
0.491705	-0.181047		0.613235	-1.8708
0.417844	-0.0593233		0.758146	-1.88552
0.373742	0.305007		0.908637	-1.83088
0.325168	0.632461		1.02153	-1.67675
0.3293	0.661982		1.00838	-1.60266
0.228884	-0.619634		0.899744	-1.56893
0.418446	-0.424483		0.714233	-1.35206
0.511353	-0.118013		0.56071	-1.03838
0.538689	-0.0136626		0.4782	-0.779726
0.543945	0.0528893		0.448758	-0.731789
0.613235	-0.0390764		0.471603	-0.948276
0.758146	-0.0864025		0.533739	-1.10517
0.908637	-0.0914724		0.215734	-1.19599
1.02153	-0.144212		0.305904	-1.29351
1.00838	-0.0564254		0.377864	-1.49197
0.899744	-0.0584738		0.402344	-1.5513
0.714233	-0.00715506		0.419235	-1.56552
0.56071	0.0469106		0.502288	-1.68673
0.4782	0.399086		0.701022	-1.95195
0.448758	0.765084		0.943851	-2.09294
0.471603	1.01242		1.18863	-1.91598
0.533739	1.12182		1.34419	-1.51805
0.215734	-0.572249		1.3681	-1.32833
0.305904	-0.409055		1.22079	-1.26928
0.377864	-0.140046		0.957465	-1.19626
0.402344	0.0745519		0.730038	-1.04918
0.419235	0.181838		0.631382	-0.980959
0.502288	0.0669985		0.63005	-0.954157
0.701022	0.102161		0.676209	-1.14031
0.943851	0.016866		0.700301	-1.16174
1.18863	-0.0207419		0.360732	-1.32173
1.34419	0.0800725		0.423378	-1.27707
1.3681	0.155232		0.435702	-1.25977
1.22079	0.260365		0.360884	-1.36157
0.957465	0.283852		0.286872	-1.4996
0.730038	0.343084		0.309159	-1.49137
0.631382	0.524681		0.483189	-1.60126
0.63005	1.0225		0.784474	-1.84218
0.676209	1.29736		1.12387	-2.08806
0.700301	1.45471		1.40724	-2.03366
0.360732	-0.334948		1.59034	-1.53833
0.423378	-0.287627		1.61504	-1.10722
0.435702	-0.144875		1.46058	-0.969234
0.360884	0.0592529		1.1767	-1.05752
0.286872	0.236044		0.897644	-1.13006
0.309159	0.177232		0.77689	-1.15692
0.483189	0.084624		0.82752	-1.13322
0.784474	-0.0956627		0.916277	-1.19019
1.12387	-0.105346		0.913808	-1.18601
1.40724	0.0563222		0.850672	-0.961887
1.59034	0.147014		0.462077	-1.44252
1.61504	0.305569		0.323353	-1.3817
1.46058	0.45216		0.338762	-1.34463
1.1767	0.50381		0.524698	-1.39968
0.897644	0.612409		0.866002	-1.7665
0.77689	0.878875		1.19703	-2.11913
0.82752	1.28189		1.45497	-2.07151
0.916277	1.51559		1.64789	-1.62952
0.913808	1.68218		1.69788	-1.09658
0.850672	1.57161		1.58096	-0.876849
0.462077	0.045825		1.34361	-0.956634
0.323353	0.093665		1.11166	-1.14991
0.338762	-0.0255276		1.01131	-1.26417
0.524698	-0.0897537		1.06456	-1.33739
0.866002	-0.209725		1.16635	-1.28648
1.19703	-0.139814		1.14748	-1.16402
1.45497	0.0467521		1.0718	-0.983088
1.64789	0.154231		1.46594	-0.887021
1.69788	0.411663		1.31594	-1.14208
1.58096	0.572611		1.26641	-1.40243
1.34361	0.682143		1.34469	-1.50132
1.11166	0.80864		1.38431	-1.44391
1.01131	0.997047		1.34334	-1.25617
1.06456	1.34584		1.22164	-0.835624
1.16635	1.5498		1.07775	-1.63563
1.14748	1.55825		1.418	-0.827996
1.0718	1.3867		1.48752	-0.574615
1.46594	0.673889		1.45797	-0.722206
1.31594	0.837384		1.39176	-1.03904
1.26641	1.09405		1.42257	-1.37645
1.34469	1.31988		1.5075	-1.51824
1.38431	1.40122		1.508	-1.39006
1.34334	1.36857		1.37138	-1.15313
1.22164	1.17347		1.22825	-0.842998
1.07775	0.111868		1.13868	-0.577805
1.418	0.175782		0.874489	-1.47699
1.48752	0.17191		0.824963	-1.39945
1.45797	0.367395		0.934616	-1.07512
1.39176	0.582908		1.10539	-0.677678
1.42257	0.874451		1.19417	-0.444271
1.5075	1.1151		1.18683	-0.470377
1.508	1.14754		1.19627	-0.813033
1.37138	1.09239		1.31576	-1.16217
1.22825	0.90803		1.43524	-1.31798
1.13868	0.773086		1.42051	-1.18146
0.874489	-0.201408		1.24623	-0.900273
0.824963	-0.0382066		1.05288	-0.627074
0.934616	-0.00777258		0.969823	-0.347343
1.10539	-0.158009		1.18337	-1.52769
1.19417	-0.242917		0.816076	-1.32951
1.18683	-0.134298		0.585485	-1.17348
1.19627	0.193076		0.601091	-0.943213
1.31576	0.535132		0.722073	-0.620884
1.43524	0.766697		0.744085	-0.32574
1.42051	0.825308		0.712201	-0.203071
1.24623	0.732953		0.755978	-0.448494
1.05288	0.652909		0.908134	-0.826099
0.969823	0.534604		1.07573	-1.01189
1.18337	-0.827604		1.06668	-0.93686
0.816076	-0.535185		0.907159	-0.612675
0.585485	-0.26528		0.734741	-0.363322
0.601091	-0.244523		0.635663	-0.2898
0.722073	-0.354232		1.72966	-1.7313
0.744085	-0.556943		1.36058	-1.41147
0.712201	-0.475806		0.809407	-1.16068
0.755978	-0.23124		0.41877	-0.867564
0.908134	0.104035		0.297693	-0.739413
1.07573	0.279161		0.30015	-0.406553
1.06668	0.339768		0.235283	-0.108618
0.907159	0.385292		0.167404	-0.0037067
0.734741	0.453909		0.192659	-0.140891
0.635663	0.444386		0.334324	-0.477078
1.72966	-0.965369		0.483939	-0.755745
1.36058	-0.782798		0.509121	-0.738187
0.809407	-0.494176		0.412008	-0.486955
0.41877	-0.316945		0.268605	-0.319942
0.297693	-0.227799		0.236044	-0.2607
0.30015	-0.311384		1.93456	-1.6331
0.235283	-0.459749		1.53327	-1.26588
0.167404	-0.487602		0.893232	-0.84929
0.192659	-0.269999		0.356411	-0.556743
0.334324	-0.0880235		0.0912708	-0.299424
0.483939	0.0803338		-0.0366526	-0.0254794
0.509121	0.162949		-0.174806	0.140824
0.412008	0.204294		-0.302532	0.259412
0.268605	0.362333		-0.319678	0.124681
0.236044	0.363536		-0.232975	-0.3028
1.93456	-0.661729		-0.123605	-0.532374
1.53327	-0.44543		-0.0986961	-0.667752
0.893232	-0.278033		-0.168226	-0.399641
0.356411	-0.0617565		-0.230966	-0.251916
0.0912708	0.00382367		1.94326	-1.4278
-0.0366526	-0.106837		1.62692	-0.990156
-0.174806	-0.163577		1.01457	-0.656175
-0.302532	-0.284218		0.430206	-0.295498
-0.319678	-0.114318		0.0558687	-0.0419676
-0.232975	0.0180406		-0.199994	0.18588
-0.123605	0.134439		-0.41196	0.368975
-0.0986961	0.0748225		-0.587077	0.479452
-0.168226	0.188882		-0.645363	0.316504
-0.230966	0.278911		-0.622454	-0.0522537
1.94326	-0.247886		-0.608595	-0.4004
1.62692	-0.036367		-0.606548	-0.456671
1.01457	0.0980398		-0.663587	-0.277678
0.430206	0.207257		-0.688467	-0.14348
0.0558687	0.196694		1.04903	-0.408863
-0.199994	0.17583		0.551684	-0.126637
-0.41196	0.141715		0.132477	0.129686
-0.587077	0.0841131		-0.194843	0.382088
-0.645363	0.157589		-0.479062	0.606518
-0.622454	0.131882		-0.678277	0.65696
-0.608595	0.168992		-0.787768	0.498154
-0.606548	0.105253		-0.854328	0.0807045
-0.663587	0.119037		-0.881881	-0.243638
-0.688467	0.280126		-0.946648	-0.309277
1.04903	0.37932		-1.01161	-0.126558
0.551684	0.408928		-1.05111	0.0852065
0.132477	0.542518		1.23021	-1.023
-0.194843	0.536861		-1.2211	-0.0800694
-0.479062	0.469383		0.873049	-1.33646
-0.678277	0.335808		0.911366	-0.907175
-0.787768	0.313105		0.938803	-0.39746
-0.854328	0.181402		0.90791	-0.91622
-0.881881	0.238356		0.865221	-0.639868
-0.946648	0.0988581		0.813115	-0.343159
-1.01161	0.0830357		0.977284	-0.568847
-1.05111	0.223158		0.878783	-0.344354
1.23021	0.0651417		0.785462	-0.288516
-1.2211	-0.0130363		1.20583	-0.999792
0.873049	-0.0612137		1.091	-0.641329
0.911366	-0.0108584		0.884445	-0.516479
0.938803	0.233296		1.39964	-0.975963
0.90791	-0.0342794		1.16298	-0.771985
0.865221	0.046438		1.49628	-0.820888
0.813115	0.0425679		1.22117	-0.880136
0.977284	-0.247551		1.52726	-0.779798
0.878783	-0.181611		1.26997	-0.944514
0.785462	-0.0836727		0.267167	-1.06269
1.20583	-0.525371		0.063782	-1.24608
1.091	-0.436283		-0.171778	-1.19469
0.884445	-0.360862		-0.340652	-0.944355
1.39964	-0.696846		0.13029	-1.26835
1.16298	-0.535306		-0.00719465	-1.39122
1.49628	-0.754471		-0.191852	-1.35995
1.22117	-0.557348		-0.308848	-1.14635
1.52726	-0.768706		-0.330617	-1.03554
1.26997	-0.569294		-0.217513	-1.00956
0.267167	-0.823248		-0.0123059	-1.47666
0.063782	-0.786066		-0.143359	-1.55278
-0.171778	-0.870122		-0.27577	-1.40026
-0.340652	-0.901886		-0.347563	-1.31699
-0.365785	-0.871816		-0.325033	-1.28755
-0.257247	-0.817426		-0.210415	-1.36616
0.13029	-0.9588		-0.0113902	-1.32991
-0.00719465	-0.906289		0.238519	-1.00863
-0.191852	-0.98427		0.419112	-0.336464
-0.308848	-0.904251		0.497262	0.215859
-0.330617	-0.794993		0.506078	0.529043
-0.217513	-0.729684		-0.118962	-1.58521
-0.0202552	-0.595979		-0.241242	-1.65471
0.188631	-0.539487		-0.352404	-1.55023
0.343623	-0.480957		-0.373647	-1.45933
-0.0123059	-1.03838		-0.303024	-1.51312
-0.143359	-1.06539		-0.189884	-1.59025
-0.27577	-1.03618		0.0022099	-1.62692
-0.347563	-0.863125		0.238625	-1.33262
-0.325033	-0.719166		0.442164	-0.876204
-0.210415	-0.68578		0.548683	-0.301983
-0.0113902	-0.638937		0.588206	0.108766
0.238519	-0.606691		0.541649	0.16621
0.419112	-0.379417		0.435643	0.0910304
0.497262	-0.410487		-0.107493	-1.54107
0.506078	-0.458028		-0.220068	-1.55661
0.406958	-0.761482		-0.306949	-1.52262
-0.118962	-0.999844		-0.305323	-1.53391
-0.241242	-0.999278		-0.195661	-1.50236
-0.352404	-0.972936		-0.0579492	-1.61451
-0.373647	-0.887027		0.105719	-1.723
-0.303024	-0.788575		0.269317	-1.65666
-0.189884	-0.714922		0.423388	-1.33769
0.0022099	-0.723551		0.547544	-0.90618
0.238625	-0.572279		0.63394	-0.535292
0.442164	-0.375814		0.635096	-0.351056
0.548683	-0.201077		0.551449	-0.31468
0.588206	-0.226138		0.418016	-0.354744
0.541649	-0.39399		0.0570071	-1.38887
0.435643	-0.509786		0.0157038	-1.35456
-0.107493	-0.872912		-0.06797	-1.42864
-0.220068	-0.78568		-0.118051	-1.43707
-0.306949	-0.859139		-0.0682796	-1.48641
-0.305323	-0.908812		0.0556842	-1.48628
-0.195661	-0.843499		0.210027	-1.55426
-0.0579492	-0.85246		0.316879	-1.73934
0.105719	-0.832929		0.387791	-1.8243
0.269317	-0.723132		0.427823	-1.76451
0.423388	-0.483546		0.509397	-1.43454
0.547544	-0.231817		0.606398	-1.01345
0.63394	-0.000926266		0.644451	-0.694309
0.635096	-0.00942459		0.569894	-0.562595
0.551449	-0.0258914		0.480446	-0.517576
0.418016	-0.247478		0.44038	-0.51451
0.0570071	-0.90397		0.192934	-1.40171
0.0157038	-0.738529		0.166845	-1.40578
-0.06797	-0.571577		0.146217	-1.46951
-0.118051	-0.593295		0.20893	-1.53891
-0.0682796	-0.817369		0.359554	-1.61159
0.0556842	-0.92252		0.50089	-1.63312
0.210027	-0.97791		0.578437	-1.78638
0.316879	-0.907216		0.575617	-1.96939
0.387791	-0.809629		0.524242	-1.92326
0.427823	-0.627165		0.514622	-1.63549
0.509397	-0.390549		0.571209	-1.15456
0.606398	-0.0231309		0.597901	-0.837066
0.644451	0.112155		0.563584	-0.658844
0.569894	0.286233		0.514823	-0.609968
0.480446	0.0792949		0.527569	-0.630728
0.44038	-0.0552696		0.257672	-1.49377
0.192934	-0.584893		0.337275	-1.53434
0.166845	-0.441568		0.346008	-1.49498
0.146217	-0.439126		0.336872	-1.5994
0.20893	-0.644723		0.408314	-1.70829
0.359554	-0.793188		0.582047	-1.74161
0.50089	-0.906853		0.762999	-1.76357
0.578437	-0.850064		0.861777	-1.76583
0.575617	-0.745602		0.851439	-1.89255
0.524242	-0.654271		0.748946	-1.88726
0.514622	-0.427193		0.645139	-1.61308
0.571209	-0.11316		0.610614	-1.10257
0.597901	0.150601		0.59356	-0.749833
0.563584	0.361945		0.57978	-0.590893
0.514823	0.350952		0.598186	-0.710224
0.527569	0.166767		0.65081	-0.925596
0.257672	-0.648898		0.666864	-0.92271
0.337275	-0.476457		0.140818	-1.40085
0.346008	-0.278661		0.259395	-1.46
0.336872	-0.345722		0.32769	-1.55909
0.408314	-0.383124		0.348218	-1.57648
0.582047	-0.502717		0.387431	-1.70819
0.762999	-0.633874		0.515134	-1.82606
0.861777	-0.65896		0.73156	-1.86597
0.851439	-0.683758		0.98063	-1.84225
0.748946	-0.505155		1.17137	-1.68744
0.645139	-0.418949		1.21359	-1.71112
0.610614	-0.178306		1.08655	-1.62358
0.59356	0.15371		0.890074	-1.46992
0.57978	0.430639		0.739827	-1.07119
0.598186	0.577243		0.677093	-0.817641
0.65081	0.614351		0.716725	-0.807582
0.666864	0.753229		0.77848	-1.05296
0.140818	-0.655883		0.847761	-1.27648
0.259395	-0.442488		0.824029	-1.25461
0.32769	-0.265134		0.157088	-1.0898
0.348218	-0.0916055		0.179565	-1.27871
0.387431	-0.204484		0.20421	-1.42834
0.515134	-0.233133		0.217923	-1.4581
0.73156	-0.254441		0.246694	-1.52221
0.98063	-0.338155		0.36893	-1.59736
1.17137	-0.45414		0.602819	-1.76661
1.21359	-0.39937		0.903864	-1.89877
1.08655	-0.264386		1.24147	-1.76168
0.890074	-0.164455		1.50329	-1.54083
0.739827	-0.0765948		1.58732	-1.29507
0.677093	0.20296		1.45829	-1.2661
0.716725	0.539994		1.19043	-1.26319
0.77848	0.868277		0.963453	-1.19258
0.847761	1.08288		0.876432	-1.10507
0.824029	1.29295		0.919297	-1.13509
0.157088	-0.606383		1.02658	-1.32467
0.179565	-0.432309		1.09654	-1.43153
0.20421	-0.1765		1.05789	-1.32142
0.217923	-0.0103649		0.91753	-0.917665
0.246694	0.0450401		0.310964	-1.19108
0.36893	-0.0336972		0.323913	-1.12506
0.602819	-0.141239		0.294182	-1.22133
0.903864	-0.113986		0.19952	-1.3217
1.24147	-0.104023		0.131251	-1.33578
1.50329	-0.126855		0.188275	-1.37245
1.58732	-0.0581129		0.401549	-1.41505
1.45829	0.0251585		0.718472	-1.6761
1.19043	0.116756		1.10007	-1.81607
0.963453	0.154		1.46917	-1.80449
0.876432	0.306699		1.73829	-1.42632
0.919297	0.650332		1.84777	-1.0793
1.02658	1.05491		1.75741	-0.998481
1.09654	1.44178		1.49751	-1.09903
1.05789	1.54772		1.24192	-1.34324
0.91753	1.58152		1.14666	-1.34128
0.310964	-0.366184		1.22848	-1.3637
0.323913	-0.299234		1.37712	-1.40171
0.294182	-0.177815		1.41891	-1.49483
0.19952	0.0358156		1.334	-1.29602
0.131251	0.148169		1.20473	-0.928996
0.188275	0.0815518		0.246058	-1.32075
0.401549	-0.00593518		0.29466	-1.3017
0.718472	-0.0278177		0.524582	-1.42625
1.10007	-0.139179		0.87379	-1.65565
1.46917	-0.0264105		1.21328	-1.87772
1.73829	0.0781704		1.52193	-1.85575
1.84777	0.222321		1.91935	-1.07829
1.75741	0.330293		1.90136	-0.940878
1.49751	0.359945		1.73607	-1.16274
1.24192	0.350054		1.56103	-1.45292
1.14666	0.514263		1.4978	-1.54202
1.22848	0.772952		1.60214	-1.51968
1.37712	1.21072		1.73144	-1.42487
1.41891	1.39154		1.73445	-1.34697
1.334	1.47992		1.61362	-1.16777
1.20473	1.40798		1.47461	-0.861691
0.246058	0.123379		1.38909	-1.92526
0.29466	0.0214784		1.56677	-1.53578
0.524582	-0.00930263		1.75343	-1.14806
0.87379	-0.0707081		1.78247	-1.52922
1.21328	-0.0383131		1.94031	-1.62993
1.52193	0.112945		2.03949	-1.47702
1.91935	0.393502		1.97217	-1.31908
1.90136	0.492105		1.80469	-1.1255
1.73607	0.499699		1.64207	-0.851202
1.56103	0.458006		1.49588	-0.406171
1.4978	0.571182		1.06902	-1.81167
1.60214	0.802118		1.08916	-1.70219
1.73144	1.124		1.22666	-1.42877
1.73445	1.25506		1.44027	-1.15943
1.61362	1.30071		1.61786	-1.02899
1.47461	1.09669		1.70607	-1.1621
1.38909	0.167676		1.78016	-1.51081
1.56677	0.357968		1.91587	-1.66402
1.75343	0.476508		2.09088	-1.60059
1.78247	0.466695		2.12878	-1.39006
1.94031	0.694724		1.99399	-1.18352
2.03949	0.897675		1.79784	-0.937887
1.97217	0.948721		1.62628	-0.690359
1.80469	0.918807		1.48808	-0.345569
1.64207	0.795429		0.897378	-1.52401
1.49588	0.661578		0.765423	-1.40032
1.06902	-0.0837184		0.840732	-1.21944
1.08916	0.14089		1.03684	-0.970151
1.22666	0.2496		1.21273	-0.892156
1.44027	0.271482		1.33875	-0.980233
1.61786	0.152921		1.47092	-1.26139
1.70607	0.197373		1.68692	-1.38006
1.78016	0.233875		1.89975	-1.4107
1.91587	0.415616		1.94822	-1.25875
2.09088	0.530267		1.77956	-0.960575
2.12878	0.6493		1.57787	-0.680764
1.99399	0.70172		1.44916	-0.501213
1.79784	0.69434		1.33712	-0.335872
1.62628	0.63374		1.18404	-1.20605
1.48808	0.527278		0.767262	-1.10337
0.897378	-0.257133		0.505198	-0.977242
0.765423	0.0196298		0.529588	-0.919618
0.840732	0.00380363		0.661401	-0.730813
1.03684	-0.0424588		0.764098	-0.616175
1.21273	-0.191377		0.813611	-0.609821
1.33875	-0.254556		0.934581	-0.815692
1.47092	-0.161864		1.15428	-1.07078
1.68692	-0.019516		1.38968	-1.1854
1.89975	0.235776		1.45476	-1.05709
1.94822	0.262457		1.36058	-0.715431
1.77956	0.368546		1.21144	-0.557865
1.57787	0.43193		1.13682	-0.471222
1.44916	0.355669		1.09509	-0.394316
1.33712	0.311058		1.62038	-1.08565
1.18404	-0.659211		1.2477	-0.956412
0.767262	-0.477305		0.725528	-0.79211
0.505198	-0.343633		0.369351	-0.621315
0.529588	-0.257859		0.299092	-0.414413
0.661401	-0.334638		0.349457	-0.346712
0.764098	-0.524023		0.334453	-0.214605
0.813611	-0.623178		0.269023	-0.191841
0.934581	-0.481123		0.300644	-0.341198
1.15428	-0.233788		0.468193	-0.731284
1.38968	-0.020392		0.678907	-0.942174
1.45476	0.0263049		0.798706	-0.897807
1.36058	0.173167		0.7625	-0.692279
1.21144	0.311117		0.730212	-0.504783
1.13682	0.26246		0.728618	-0.49692
1.09509	0.126314		0.779614	-0.532336
1.62038	-0.593094		1.75069	-0.994159
1.2477	-0.579215		1.35473	-0.707223
0.725528	-0.5611		0.769549	-0.53659
0.369351	-0.331317		0.35487	-0.276084
0.299092	-0.336194		0.1904	-0.0980385
0.349457	-0.410753		0.126695	0.0838688
0.334453	-0.573742		-0.0054716	0.188667
0.269023	-0.690673		-0.174598	0.23297
0.300644	-0.546978		-0.240496	0.0198496
0.468193	-0.268765		-0.166909	-0.317479
0.678907	-0.0405061		-0.0325203	-0.719482
0.798706	0.00606618		0.0928437	-0.779834
0.7625	0.0938467		0.141329	-0.650652
0.730212	0.146815		0.179449	-0.527596
0.728618	0.195848		0.237317	-0.504128
0.779614	0.0388597		0.368054	-0.630666
1.75069	-0.337835		1.7031	-1.23861
1.35473	-0.333603		1.77011	-0.870176
0.769549	-0.269247		1.44001	-0.615681
0.35487	-0.19637		0.904196	-0.465202
0.1904	-0.210082		0.456636	-0.225172
0.126695	-0.258697		0.200214	0.109458
-0.0054716	-0.36538		0.00320004	0.309864
-0.174598	-0.393628		-0.235777	0.489861
-0.240496	-0.207056		-0.462762	0.562065
-0.166909	-0.0485524		-0.61061	0.352025
-0.0325203	0.0573001		-0.632566	-0.133306
0.0928437	0.0470707		-0.558757	-0.537905
0.141329	0.107483		-0.468589	-0.632069
0.179449	0.0710341		-0.413119	-0.497873
0.237317	0.159645		-0.367763	-0.318968
0.368054	0.164801		-0.266756	-0.385661
1.7031	-0.187001		1.0166	-0.346495
1.77011	-0.0225803		0.60533	-0.199957
1.44001	0.0106191		0.257672	0.140796
0.904196	0.0693744		-0.0410421	0.463704
0.456636	0.0788414		-0.353588	0.688491
0.200214	0.0816399		-0.873618	0.0584958
0.00320004	0.0486328		-0.874105	-0.336138
-0.235777	0.0694538		-0.842466	-0.435447
-0.462762	0.103871		-0.811384	-0.31516
-0.61061	0.0791856		-0.784621	-0.0798285
-0.632566	0.180899		1.06092	-1.20975
-0.558757	0.170849		1.23851	-0.854595
-0.468589	0.0754267		1.3368	-0.485792
-0.413119	0.00698013		0.922476	-0.878709
-0.367763	0.0676881		0.937546	-0.634554
-0.266756	0.184895		1.0041	-0.339047
1.0166	0.447189		1.0577	-0.0972359
0.60533	0.475986		1.00914	-0.528315
0.257672	0.474337		0.911963	-0.268163
-0.0410421	0.585557		0.86453	-0.181152
-0.353588	0.604583		0.865077	-0.0631404
-0.873618	0.300655		0.864855	-0.0177148
-0.874105	0.305725		1.25572	-0.842261
-0.842466	0.203552		1.12347	-0.266
-0.811384	0.0923534		0.963589	-0.0717651
-0.784621	0.0904543		0.847821	-0.129012
-0.733449	0.270016		1.48614	-0.875661
1.06092	-0.0767222		1.28819	-0.38323
1.23851	0.082216		1.03436	-0.310734
1.3368	0.352897		0.865587	-0.395881
0.922476	0.0997244		1.75097	-1.29801
0.937546	0.104384		1.68856	-0.812854
1.0041	0.264401		1.41447	-0.569094
1.0577	0.516589		1.10539	-0.532853
1.00914	-0.158789		1.83382	-0.958689
0.911963	-0.0408375		1.76694	-0.718048
0.86453	0.0341998		1.46926	-0.686506
0.865077	0.179395		1.13822	-0.752051
0.864855	0.383963		1.81471	-0.777286
1.25572	-0.407135		1.74981	-0.746778
1.12347	-0.405501		1.4783	-0.824761
0.963589	-0.295284		1.15326	-0.929988
0.847821	-0.191725		1.85377	-0.794446
1.48614	-0.514349		1.77904	-0.827074
1.28819	-0.530668		1.50594	-0.953027
1.03436	-0.516127		2.11167	-0.851287
0.865587	-0.401542		2.01716	-0.896954
1.75097	-0.598008		-0.102243	-1.46671
1.68856	-0.611422		-0.359588	-1.34861
1.41447	-0.540668		0.128968	-1.26187
1.10539	-0.405175		-0.128184	-1.4415
1.83382	-0.837015		-0.379236	-1.37031
1.76694	-0.681794		-0.537676	-1.20627
1.46926	-0.489455		-0.559187	-0.97348
1.13822	-0.435656		-0.447902	-0.886427
1.81471	-0.928082		-0.283458	-0.718111
1.74981	-0.726689		-0.0918916	-0.435859
1.4783	-0.575772		0.0874638	-0.163679
1.15326	-0.463122		0.198646	0.251373
1.85377	-0.676951		0.259114	0.379099
1.77904	-0.489388		0.0149547	-1.20623
1.50594	-0.424497		-0.186771	-1.37341
2.11167	-0.184605		-0.376343	-1.47958
2.01716	-0.140259		-0.462484	-1.34521
-0.102243	-0.720785		-0.452756	-1.25428
-0.359588	-0.9177		-0.371846	-1.20306
0.128968	-0.833577		-0.232965	-1.15742
-0.128184	-0.810319		-0.0741878	-0.724216
-0.379236	-0.91347		0.0736534	-0.137795
-0.537676	-1.04203		0.185438	0.341541
-0.559187	-1.09768		0.266826	0.660265
-0.447902	-0.94099		0.25635	0.698979
-0.283458	-0.646242		0.164353	0.70558
-0.0918916	-0.360026		-0.14271	-1.33771
0.0874638	-0.32263		-0.285854	-1.48561
0.198646	-0.523576		-0.392462	-1.53255
0.259114	-0.844375		-0.437984	-1.52792
0.0149547	-0.908765		-0.375417	-1.53938
-0.186771	-0.946973		-0.291011	-1.59134
-0.376343	-0.939794		-0.183529	-1.50334
-0.462484	-0.931839		-0.0354981	-1.07671
-0.452756	-0.796837		0.115472	-0.361228
-0.371846	-0.67896		0.245142	0.243115
-0.232965	-0.596636		0.337022	0.476926
-0.0741878	-0.449994		0.374975	0.442459
0.0736534	-0.338304		0.309529	0.383545
0.185438	-0.464994		0.176998	0.440722
0.266826	-0.670704		0.0433748	0.553354
0.25635	-0.79943		-0.272079	-1.45662
0.164353	-0.735864		-0.37672	-1.62209
-0.14271	-0.975986		-0.425643	-1.58718
-0.285854	-1.12901		-0.401796	-1.68341
-0.392462	-1.06057		-0.301656	-1.71419
-0.437984	-0.925538		-0.197377	-1.85872
-0.375417	-0.810282		-0.101714	-1.74364
-0.291011	-0.632324		0.0270868	-1.45836
-0.183529	-0.658785		0.179402	-0.868236
-0.0354981	-0.519402		0.328003	-0.307358
0.115472	-0.361888		0.491378	-0.107259
0.245142	-0.308192		0.573499	-0.0619636
0.337022	-0.467843		0.542239	-0.11294
0.374975	-0.604061		0.419072	-0.0675496
0.309529	-0.6885		0.285598	0.080637
0.176998	-0.376996		-0.310133	-1.41743
0.0433748	-0.122158		-0.379626	-1.46704
-0.272079	-1.04161		-0.393967	-1.48611
-0.37672	-1.07113		-0.327813	-1.53709
-0.425643	-1.20157		-0.170536	-1.67841
-0.401796	-1.13661		-0.0114135	-1.81307
-0.301656	-0.934554		0.0766541	-1.84869
-0.197377	-0.847847		0.166236	-1.71187
-0.101714	-0.731153		0.283466	-1.40412
0.0270868	-0.571497		0.459436	-1.06212
0.179402	-0.295864		0.645004	-0.79876
0.328003	-0.0876388		0.771445	-0.691765
0.491378	-0.182266		0.763382	-0.649125
0.573499	-0.286013		0.638956	-0.591855
0.542239	-0.400199		0.53027	-0.357531
0.419072	-0.306068		0.459401	-0.309148
0.285598	-0.178525		-0.232871	-1.28213
-0.310133	-0.907917		-0.273886	-1.30184
-0.379626	-1.02158		-0.270763	-1.35623
-0.393967	-1.10344		-0.155164	-1.43636
-0.327813	-1.19419		0.0531388	-1.54156
-0.170536	-1.08505		0.269846	-1.59766
-0.0114135	-1.03786		0.372145	-1.76251
0.0766541	-0.855361		0.400338	-1.79802
0.166236	-0.629142		0.44797	-1.80625
0.283466	-0.372388		0.572174	-1.53272
0.459436	-0.134768		0.769592	-1.14209
0.645004	0.0109754		0.908861	-0.915487
0.771445	-0.0308477		0.891847	-0.75862
0.763382	-0.0796919		0.795977	-0.673607
0.638956	-0.13512		0.72212	-0.634752
0.53027	-0.193827		0.684077	-0.555692
0.459401	-0.138704		0.571784	-0.495468
-0.232871	-0.746039		-0.0623702	-1.22826
-0.273886	-0.754324		-0.0960967	-1.28077
-0.270763	-0.842143		-0.0888384	-1.36883
-0.155164	-1.02536		0.0388718	-1.4633
0.0531388	-1.08498		0.294323	-1.5461
0.269846	-1.08965		0.567033	-1.58339
0.372145	-1.00506		0.699374	-1.6415
0.400338	-0.765468		0.689419	-1.85368
0.44797	-0.500917		0.665543	-1.86927
0.572174	-0.205961		0.695902	-1.54061
0.769592	-0.00293666		0.823615	-1.18284
0.908861	0.102954		0.925102	-0.851804
0.891847	0.128112		0.933529	-0.658867
0.795977	0.0254248		0.882193	-0.655435
0.72212	-0.0637868		0.858684	-0.675651
0.684077	0.0154903		0.840704	-0.658643
0.571784	0.311104		0.711547	-0.543245
-0.0623702	-0.531751		0.0631542	-1.36408
-0.0960967	-0.550454		0.0336402	-1.40031
-0.0888384	-0.561		0.0297826	-1.56428
0.0388718	-0.778375		0.159596	-1.69667
0.294323	-0.957692		0.436325	-1.70341
0.567033	-1.04506		0.769345	-1.63553
0.699374	-1.05		0.976166	-1.61773
0.689419	-0.901141		1.01678	-1.6476
0.665543	-0.629601		0.943477	-1.70712
0.695902	-0.435234		0.880442	-1.48626
0.823615	-0.0943086		0.87247	-1.0663
0.925102	0.166439		0.920444	-0.682595
0.933529	0.243449		0.952328	-0.638616
0.882193	0.266955		0.985912	-0.673923
0.858684	0.142638		1.02714	-0.908113
0.840704	0.308478		1.01574	-0.91632
0.711547	0.525714		0.863842	-0.639246
0.0631542	-0.502352		0.594978	-0.365944
0.0336402	-0.398138		0.073493	-1.14479
0.0297826	-0.455218		0.0812707	-1.35379
0.159596	-0.578413		0.0678912	-1.42092
0.436325	-0.752733		0.026111	-1.45544
0.769345	-0.832207		0.0546972	-1.60141
0.976166	-0.919265		0.210565	-1.72639
1.01678	-0.86825		0.535051	-1.64542
0.943477	-0.707993		0.935514	-1.54848
0.880442	-0.429844		1.23901	-1.39019
0.87247	-0.22		1.36624	-1.40461
0.920444	-0.00272432		1.30046	-1.39344
0.952328	0.287499		1.12888	-1.31447
0.985912	0.533943		1.00513	-1.08789
1.02714	0.57272		0.988772	-0.871523
1.01574	0.66276		1.05963	-0.828291
0.863842	0.854915		1.17382	-0.988983
0.594978	0.975607		1.25684	-1.29768
0.073493	-0.705665		1.22986	-1.25994
0.0812707	-0.503714		1.06875	-0.884176
0.0678912	-0.263473		0.793361	-0.482986
0.026111	-0.279808		0.200251	-0.920179
0.0546972	-0.290792		0.172908	-0.998123
0.210565	-0.311049		0.0972412	-1.07268
0.535051	-0.473214		0.0302643	-1.2551
0.935514	-0.565582		-0.0482143	-1.33476
1.23901	-0.734668		-0.0425692	-1.40765
1.36624	-0.718312		0.0513868	-1.51652
1.30046	-0.551131		0.295177	-1.62416
1.12888	-0.342297		0.663483	-1.59985
1.00513	-0.142619		1.10776	-1.42262
0.988772	0.109764		1.50371	-1.29122
1.05963	0.395693		1.71781	-1.11424
1.17382	0.786208		1.65935	-1.1427
1.25684	0.987727		1.46369	-1.15071
1.22986	1.19267		1.25392	-1.30785
1.06875	1.25813		1.20671	-1.21396
0.793361	1.16497		1.30488	-1.16428
0.200251	-0.598591		1.47137	-1.35669
0.172908	-0.625817		1.5692	-1.49093
0.0972412	-0.548957		1.53441	-1.43521
0.0302643	-0.323115		1.33926	-1.09577
-0.0482143	-0.165836		1.08648	-0.611494
-0.0425692	-0.102299		0.360967	-1.02773
0.0513868	-0.184197		0.317471	-1.0693
0.295177	-0.237872		0.0524098	-1.1933
0.663483	-0.228054		-0.0565072	-1.30238
1.10776	-0.298221		-0.038481	-1.31603
1.50371	-0.343039		0.135676	-1.42941
1.71781	-0.326166		0.442306	-1.56973
1.65935	-0.164246		0.843702	-1.58087
1.46369	-0.0734043		1.28685	-1.48173
1.25392	0.0538041		1.69388	-1.18611
1.20671	0.145733		1.9591	-0.93101
1.30488	0.539298		1.98757	-0.917338
1.47137	0.925835		1.81234	-1.1217
1.5692	1.17757		1.6072	-1.44634
1.53441	1.39947		1.54793	-1.51215
1.33926	1.36917		1.67142	-1.45536
1.08648	1.14399		1.84829	-1.47624
0.360967	-0.331575		1.92228	-1.47445
0.317471	-0.320589		1.84295	-1.38904
0.0524098	-0.0290299		1.66144	-1.12825
-0.0565072	-0.00275977		1.41562	-0.789506
-0.038481	0.00503118		1.14853	-0.486333
0.135676	-0.0963976		0.123043	-1.31706
0.442306	-0.164881		0.373296	-1.52187
0.843702	-0.0973046		0.652461	-1.63939
1.28685	-0.0690431		0.984367	-1.7825
1.69388	0.0534906		2.06739	-1.27637
1.9591	0.163877		1.95128	-1.65912
1.98757	0.240025		1.9397	-1.75891
1.81234	0.269612		2.08281	-1.65783
1.6072	0.178603		2.24135	-1.48909
1.54793	0.233435		2.24691	-1.39511
1.67142	0.510981		2.10779	-1.32522
1.84829	0.813516		1.89299	-1.09446
1.92228	1.0823		1.66348	-0.77652
1.84295	1.24949		1.37292	-0.400254
1.66144	1.19036		1.20499	-1.87603
1.41562	0.936799		1.46376	-1.56369
1.14853	0.60624		1.77164	-1.34565
0.123043	0.018548		1.99939	-1.30589
0.373296	-0.156171		2.38041	-1.68514
0.652461	-0.173347		2.47865	-1.47284
0.984367	-0.0924412		2.40056	-1.30141
2.06739	0.374737		2.20025	-1.17874
1.95128	0.295866		1.97933	-0.981214
1.9397	0.283796		1.77961	-0.607182
2.08281	0.458705		1.43969	-0.197028
2.24135	0.672059		0.927593	-1.90876
2.24691	0.80792		0.8967	-1.82827
2.10779	0.864311		1.05341	-1.58914
1.89299	0.744156		1.3485	-1.47597
1.66348	0.641444		1.64142	-1.47686
1.37292	0.490154		1.84014	-1.59853
1.20499	0.0240843		2.00436	-1.83086
1.46376	0.294679		2.19921	-1.79402
1.77164	0.359002		2.39766	-1.61058
1.99939	0.400019		2.46309	-1.38455
2.38041	0.307829		2.30914	-1.08912
2.47865	0.402088		2.08511	-0.984259
2.40056	0.524131		1.88431	-0.784006
2.20025	0.580837		1.70713	-0.55852
1.97933	0.455623		1.37414	-0.160294
1.77961	0.463925		1.03872	-1.51325
1.43969	0.409157		0.748364	-1.5178
0.927593	-0.379401		0.553902	-1.45364
0.8967	-0.0813843		0.647378	-1.38054
1.05341	0.0712378		0.894025	-1.28156
1.3485	0.233435		1.16679	-1.32573
1.64142	0.131258		1.3784	-1.29871
1.84014	-0.0453682		1.57485	-1.49476
2.00436	-0.0781781		1.83376	-1.498
2.19921	0.0176062		2.06412	-1.47273
2.39766	0.105558		2.12386	-1.23736
2.46309	0.141355		1.99201	-0.984223
2.30914	0.197572		1.79924	-0.759158
2.08511	0.279451		1.66692	-0.725197
1.88431	0.352866		1.54836	-0.555261
1.70713	0.294601		1.28725	-0.24798
1.37414	0.353693		1.29037	-1.02051
1.03872	-0.572888		1.00614	-0.977936
0.748364	-0.491222		0.581832	-0.979724
0.553902	-0.304732		0.319126	-0.891176
0.647378	-0.182372		0.365759	-0.906761
0.894025	-0.124032		0.58158	-0.828708
1.16679	-0.244283		0.731114	-0.859022
1.3784	-0.362189		0.845986	-0.880096
1.57485	-0.407973		0.985229	-1.01309
1.83376	-0.332143		1.19551	-1.16168
2.06412	-0.15712		1.43587	-1.24292
2.12386	-0.10602		1.54818	-1.12212
1.99201	-0.0156985		1.5119	-0.791391
1.79924	0.0929478		1.41967	-0.681175
1.66692	0.143897		1.37501	-0.593251
1.54836	0.112677		1.36316	-0.65673
1.28725	0.0865541		1.19624	-0.547538
1.29037	-0.430631		1.34226	-0.655075
1.00614	-0.52694		0.990175	-0.522509
0.581832	-0.551383		0.510249	-0.430726
0.319126	-0.50151		0.242668	-0.329085
0.365759	-0.383329		0.264713	-0.379297
0.58158	-0.393461		0.417299	-0.369591
0.731114	-0.523142		0.449972	-0.388828
0.845986	-0.667032		0.388001	-0.399514
0.985229	-0.634062		0.365081	-0.50296
1.19551	-0.459381		0.470144	-0.703302
1.43587	-0.294749		0.667792	-0.961832
1.54818	-0.164362		0.831774	-0.973349
1.5119	-0.0510034		0.925904	-0.803186
1.41967	-0.0469486		0.959661	-0.714323
1.37501	-0.0340715		1.03074	-0.71582
1.36316	-0.104174		1.10603	-0.841871
1.19624	-0.132392		1.07004	-0.828506
1.34226	-0.159281		1.42922	-0.73824
0.990175	-0.343492		1.44018	-0.38176
0.510249	-0.470812		1.07775	-0.341238
0.242668	-0.521588		0.575629	-0.233506
0.264713	-0.432768		0.305387	-0.109077
0.417299	-0.523924		0.296925	-0.00710204
0.449972	-0.509569		0.342702	-0.0156215
0.388001	-0.566365		0.240804	-0.0301584
0.365081	-0.510558		0.0183394	-0.0580779
0.470144	-0.211749		-0.150727	-0.143158
0.667792	-0.0721201		-0.171584	-0.449271
0.831774	-0.0511467		-0.0627835	-0.740284
0.925904	-0.0528104		0.138035	-0.803283
0.959661	-0.0546532		0.303486	-0.752583
1.03074	-0.156325		0.454201	-0.668397
1.10603	-0.249326		0.59691	-0.74632
1.07004	-0.168879		0.753202	-0.861135
1.42922	0.125171		0.81823	-0.906725
1.44018	0.0969949		1.47105	-0.746157
1.07775	-0.0968261		1.49609	-0.510696
0.575629	-0.226828		1.20083	-0.342531
0.305387	-0.33522		0.760171	-0.217411
0.296925	-0.30578		0.461439	-0.151168
0.342702	-0.273275		0.379519	0.0296337
0.240804	-0.175583		0.299181	0.133987
0.0183394	-0.157258		-0.57974	-0.515806
-0.150727	-0.0569268		-0.415759	-0.566849
-0.171584	0.0644091		-0.203549	-0.533976
-0.0627835	0.160259		-0.04354	-0.49936
0.138035	0.160121		0.101103	-0.566236
0.303486	-0.113571		0.276073	-0.711629
0.454201	-0.227222		1.35759	-0.838251
0.59691	-0.297442		1.43091	-0.497909
0.753202	-0.229178		0.637341	-0.225871
0.81823	-0.192655		0.457022	0.0106158
1.47105	0.316383		0.233665	0.274375
1.49609	0.346411		-0.0590006	0.614163
1.20083	0.255553		-0.830657	0.0974402
0.760171	0.127673		-0.839005	-0.324653
0.461439	0.106999		-0.730907	-0.487188
0.379519	0.122474		-0.565461	-0.438401
0.299181	0.202189		-0.462863	-0.275774
-0.57974	0.34553		0.972495	-1.23206
-0.415759	0.192993		1.0403	-0.960011
-0.203549	-0.0732995		1.15885	-0.718242
-0.04354	-0.227231		1.23878	-0.475989
0.101103	-0.250031		1.09926	-0.914013
0.276073	-0.111045		1.00944	-0.666176
1.35759	0.369777		0.973437	-0.540396
1.43091	0.493215		1.00773	-0.386885
0.637341	0.698434		1.04687	-0.327122
0.457022	0.678528		1.02131	-0.234345
0.233665	0.770483		1.19946	-0.406629
-0.0590006	0.841594		1.04568	-0.207192
-0.830657	0.521276		0.950167	-0.215449
-0.839005	0.494064		0.918505	-0.223453
-0.730907	0.354489		0.928148	-0.206572
-0.565461	0.139556		1.47878	-0.793292
-0.462863	-0.109901		1.32384	-0.247137
0.972495	0.307482		1.12144	-0.0674398
1.0403	0.319173		0.965426	-0.195366
1.15885	0.350835		0.879223	-0.313832
1.23878	0.657269		1.67849	-0.717195
1.09926	0.266763		1.45323	-0.261122
1.00944	0.341199		1.19571	-0.11483
0.973437	0.37147		0.993615	-0.291172
1.00773	0.435784		1.89375	-1.01285
1.04687	0.698503		1.78714	-0.588212
1.02131	1.0753		1.51874	-0.300468
1.19946	-0.0802825		1.24203	-0.289753
1.04568	0.0307793		1.02606	-0.290683
0.950167	0.169628		1.87905	-0.710179
0.918505	0.345329		1.74629	-0.574739
0.928148	0.6056		1.48767	-0.424724
1.47878	-0.51356		1.22566	-0.492432
1.32384	-0.456411		1.76897	-0.625918
1.12144	-0.314781		1.65246	-0.638416
0.965426	-0.135789		1.40713	-0.69287
0.879223	0.0636843		1.16978	-0.718854
1.67849	-0.581217		1.80087	-0.687198
1.45323	-0.590321		1.6703	-0.841688
1.19571	-0.543284		1.39624	-0.864732
0.993615	-0.409869		1.09574	-0.929121
1.89375	-0.575519		2.03655	-0.778778
1.78714	-0.524043		2.11488	-0.801586
1.51874	-0.503816		1.92586	-0.917088
1.24203	-0.515324		1.55486	-0.927817
1.02606	-0.414397		2.60334	-0.872949
1.87905	-0.724069		2.86693	-0.744943
1.74629	-0.584578		2.09924	-0.457764
1.48767	-0.43698		1.82102	-0.404457
1.22566	-0.445644		1.58036	-0.34992
1.76897	-0.710907		1.44251	-0.195095
1.65246	-0.63245		1.38631	-0.156191
1.40713	-0.413033		1.27565	-0.223469
1.16978	-0.407433		1.02131	-0.364182
1.80087	-0.479568		0.622326	-0.621578
1.6703	-0.385955		0.294616	-0.709931
1.39624	-0.363764		1.23093	-0.154678
1.09574	-0.437109		1.15165	0.103264
2.03655	-0.157002		1.20472	0.171511
2.11488	-0.0591963		1.22187	0.042547
1.92586	-0.0401079		1.03725	-0.24689
1.55486	-0.11514		0.683572	-0.578625
2.60334	0.258035		0.295351	-0.60456
2.86693	0.390036		0.0636899	-0.61088
2.09924	1.71171		0.00801995	-0.549369
1.82102	1.64257		1.09921	-0.144605
1.58036	1.40076		1.04352	0.0786705
1.44251	1.02739		1.1245	0.225172
1.38631	0.678924		1.14895	0.114342
1.27565	0.476921		0.97885	-0.177724
1.02131	0.429991		0.634143	-0.463515
0.622326	0.415865		0.279592	-0.56345
0.294616	0.136706		0.0286792	-0.488282
1.23093	1.40412		-0.091887	-0.341243
1.15165	1.00583		0.966439	-0.352933
1.20472	0.634533		0.931477	-0.0414583
1.22187	0.445746		0.962942	0.139792
1.03725	0.378716		0.915068	0.1415
0.683572	0.340436		0.718187	-0.0928612
0.295351	0.192131		0.412358	-0.315898
0.0636899	-0.0767923		0.13322	-0.372511
0.00801995	-0.423839		-0.0391854	-0.21248
1.09921	1.09468		-0.15135	-0.0700272
1.04352	0.707801		0.743433	-0.45948
1.1245	0.432898		0.687675	-0.258412
1.14895	0.269079		0.658187	-0.0618308
0.97885	0.277774		0.49994	-0.0325996
0.634143	0.292091		0.264733	-0.0406024
0.279592	0.281801		0.005321	-0.21003
0.0286792	0.0873084		-0.180539	-0.206191
-0.091887	-0.287715		-0.237207	-0.0824913
0.966439	0.721921		0.0914981	-0.00529421
0.931477	0.427469		-0.173769	-0.0629075
0.962942	0.238989		-0.394409	-0.107522
0.915068	0.14589		-0.272525	-1.73313
0.718187	0.113376		-0.0344311	-1.33945
0.412358	0.244919		-0.349677	-1.45518
0.13322	0.266647		-0.60218	-1.42243
-0.0391854	0.169254		-0.699214	-1.13954
-0.15135	0.00219068		-0.668735	-0.987548
0.743433	0.407704		-0.56664	-0.754969
0.687675	0.17795		-0.414124	-0.64016
0.658187	0.0148415		-0.234632	-0.421365
0.49994	-0.0258249		-0.0497998	-0.131178
0.264733	-0.0115299		0.105356	0.132341
0.005321	0.0270967		0.222354	0.307476
-0.180539	0.0943083		0.281101	0.529337
-0.237207	0.13192		0.217052	0.689143
0.0914981	-0.0953891		-0.168613	-1.17339
-0.173769	-0.196952		-0.436832	-1.25212
-0.394409	-0.179091		-0.614249	-1.36208
-0.272525	-0.88527		-0.649247	-1.28148
-0.0344311	-0.821632		-0.587838	-1.12749
-0.349677	-0.800632		-0.498444	-1.15967
-0.60218	-0.907919		-0.38125	-1.00921
-0.699214	-1.0071		-0.254948	-0.605701
-0.668735	-1.08028		-0.134228	-0.13695
-0.56664	-0.94065		0.0035876	0.305012
-0.414124	-0.760253		0.15038	0.510616
-0.234632	-0.491966		0.254495	0.586562
-0.0497998	-0.459117		0.248554	0.603937
0.105356	-0.598876		0.107916	0.724715
0.222354	-0.788021		-0.0721114	0.602314
0.281101	-0.823645		-0.330573	-1.13201
0.217052	-0.829813		-0.521811	-1.23128
-0.168613	-0.811273		-0.645761	-1.31644
-0.436832	-0.819396		-0.609338	-1.4023
-0.614249	-0.911404		-0.493688	-1.40497
-0.649247	-0.78011		-0.389695	-1.41644
-0.587838	-0.703043		-0.316139	-1.35104
-0.498444	-0.628897		-0.228581	-0.883279
-0.38125	-0.582316		-0.127421	-0.327163
-0.254948	-0.507157		0.0144159	0.0467851
-0.134228	-0.458118		0.197837	0.274401
0.0035876	-0.425566		0.378175	0.263575
0.15038	-0.482295		0.43016	0.253279
0.254495	-0.580201		0.335436	0.305069
0.248554	-0.492699		0.193171	0.383811
0.107916	-0.41808		0.0961647	0.312021
-0.0721114	-0.157668		0.0564322	0.157437
-0.330573	-0.817652		-0.473265	-1.22665
-0.521811	-0.969019		-0.604517	-1.34418
-0.645761	-1.04586		-0.642072	-1.37071
-0.609338	-0.918438		-0.564869	-1.39922
-0.493688	-0.701975		-0.410994	-1.48721
-0.389695	-0.585239		-0.273731	-1.62712
-0.316139	-0.571182		-0.20288	-1.58435
-0.228581	-0.538063		-0.124962	-1.295
-0.127421	-0.353704		-0.0230811	-0.819063
0.0144159	-0.247347		0.146309	-0.457214
0.197837	-0.293085		0.390777	-0.246208
0.378175	-0.403094		0.615541	-0.252286
0.43016	-0.326331		0.709004	-0.265801
0.335436	-0.228253		0.648737	-0.213718
0.193171	-0.00509601		0.534673	-0.0678717
0.0961647	0.0141159		0.455537	-0.0267444
0.0564322	0.016817		0.384338	-0.157931
-0.473265	-0.954961		-0.533266	-1.30982
-0.604517	-1.09627		-0.61342	-1.2699
-0.642072	-1.23893		-0.614166	-1.28678
-0.564869	-1.1895		-0.503908	-1.34061
-0.410994	-1.04698		-0.283669	-1.50066
-0.273731	-0.822593		-0.0738635	-1.66079
-0.20288	-0.722652		0.0201788	-1.75527
-0.124962	-0.516817		0.0911212	-1.59474
-0.0230811	-0.284899		0.178451	-1.36949
0.146309	-0.0192144		0.384103	-0.984358
0.390777	-0.00904838		0.674372	-0.813537
0.615541	-0.184517		0.90503	-0.749781
0.709004	-0.207705		1.00878	-0.674777
0.648737	-0.169204		0.963126	-0.618656
0.534673	-0.0708287		0.87047	-0.457527
0.455537	-0.0153586		0.824442	-0.409519
0.384338	0.0442083		0.739185	-0.507853
-0.533266	-1.00632		0.594753	-0.559206
-0.61342	-1.10526		-0.470924	-1.20249
-0.614166	-1.25142		-0.533035	-1.23419
-0.503908	-1.30828		-0.511849	-1.24833
-0.283669	-1.23118		-0.378475	-1.3052
-0.0738635	-1.05613		-0.0981117	-1.39452
0.0201788	-0.774623		0.194241	-1.57037
0.0911212	-0.530957		0.352406	-1.62822
0.178451	-0.215749		0.401446	-1.66672
0.384103	0.0784304		0.452439	-1.60852
0.674372	0.124438		0.625266	-1.39845
0.90503	0.060721		0.910216	-1.09638
1.00878	-0.0874031		1.13636	-0.893272
0.963126	-0.0641153		1.20947	-0.779377
0.87047	-0.0780954		1.15996	-0.735522
0.824442	-0.107758		1.11507	-0.604996
0.739185	0.148595		1.0983	-0.629493
0.594753	0.334414		1.03228	-0.665582
-0.470924	-0.881424		0.862778	-0.706249
-0.533035	-0.914386		-0.325315	-1.25024
-0.511849	-1.02434		-0.397144	-1.26696
-0.378475	-1.16739		-0.407654	-1.3475
-0.0981117	-1.24285		-0.250682	-1.37965
0.194241	-1.19274		0.0647648	-1.43253
0.352406	-0.960275		0.436068	-1.46548
0.401446	-0.62989		0.669484	-1.42342
0.452439	-0.350161		0.746009	-1.53526
0.625266	-0.0657006		0.766292	-1.5644
0.910216	0.0459413		0.863022	-1.41695
1.13636	0.151334		1.05509	-1.08873
1.20947	0.117544		1.21861	-0.796607
1.15996	0.0501871		1.28323	-0.736729
1.11507	-0.0189021		1.26184	-0.653403
1.0983	-0.0229592		1.26242	-0.678676
1.03228	0.33753		1.27638	-0.686643
0.862778	0.602449		1.19346	-0.654931
-0.325315	-0.714996		0.984444	-0.732954
-0.397144	-0.691034		0.701519	-0.746955
-0.407654	-0.677141		-0.214181	-1.33832
-0.250682	-0.827245		-0.310849	-1.41829
0.0647648	-0.956617		-0.334578	-1.58466
0.436068	-1.02772		-0.193239	-1.61609
0.669484	-1.05253		0.154976	-1.53935
0.746009	-0.893435		0.596477	-1.41746
0.766292	-0.554377		0.93936	-1.3244
0.863022	-0.214725		1.08579	-1.28579
1.05509	-0.053552		1.0908	-1.36664
1.21861	0.0761024		1.09799	-1.23
1.28323	0.204023		1.16052	-1.04033
1.26184	0.179182		1.25461	-0.739123
1.26242	0.15671		1.30425	-0.592084
1.27638	0.12969		1.35705	-0.663721
1.19346	0.423615		1.40426	-0.777453
0.984444	0.821521		1.42599	-0.913673
0.701519	0.942911		1.31097	-0.7722
-0.214181	-0.612153		1.06277	-0.646414
-0.310849	-0.458318		0.770622	-0.687892
-0.334578	-0.453833		0.051528	-1.02183
-0.193239	-0.653307		-0.0763445	-1.25767
0.154976	-0.714825		-0.204317	-1.36144
0.596477	-0.967363		-0.308384	-1.47929
0.93936	-1.11091		-0.328691	-1.58663
1.08579	-0.996661		-0.167105	-1.59828
1.0908	-0.681166		0.216957	-1.52054
1.09799	-0.378337		0.711713	-1.28697
1.16052	-0.0861111		1.1558	-1.15861
1.25461	0.0886895		1.4088	-1.05826
1.30425	0.375061		1.44394	-1.10893
1.35705	0.519815		1.37867	-1.20224
1.40426	0.584324		1.32561	-1.07018
1.42599	0.484347		1.33144	-0.941009
1.31097	0.648037		1.42041	-0.877504
1.06277	0.770818		1.53566	-0.982344
0.770622	0.902116		1.62445	-1.188
0.051528	-0.750467		1.62326	-1.20806
-0.0763445	-0.609685		1.45807	-0.997474
-0.204317	-0.511326		1.17618	-0.697975
-0.308384	-0.411577		0.898463	-0.681882
-0.328691	-0.350936		0.564849	-0.642947
-0.167105	-0.423961		0.385222	-0.811836
0.216957	-0.529423		0.252112	-0.89887
0.711713	-0.70829		0.0784477	-0.970154
1.1558	-0.925241		-0.100535	-1.1367
1.4088	-0.885935		-0.257005	-1.25371
1.44394	-0.65815		-0.33408	-1.43821
1.37867	-0.448547		-0.287454	-1.45382
1.32561	-0.131519		-0.0830809	-1.53466
1.33144	0.1815		0.335166	-1.45451
1.42041	0.565804		0.850545	-1.21552
1.53566	0.844858		1.36936	-0.951617
1.62445	1.00372		1.70925	-0.883432
1.62326	1.00141		1.71319	-1.0851
1.45807	0.895388		1.58635	-1.20896
1.17618	0.823451		1.55386	-1.28636
0.898463	0.705968		1.66175	-1.15174
0.564849	0.445605		1.83285	-1.27311
0.385222	-0.556716		1.94159	-1.43581
0.252112	-0.570781		1.88905	-1.42271
0.0784477	-0.573767		1.69673	-1.17266
-0.100535	-0.425029		1.41024	-0.92638
-0.257005	-0.256667		1.11133	-0.765749
-0.33408	-0.245695		0.783064	-0.668802
-0.287454	-0.274831		0.524447	-0.876401
-0.0830809	-0.360822		0.375975	-0.927867
0.335166	-0.416739		-0.218079	-1.23533
0.850545	-0.424824		-0.253333	-1.34474
1.36936	-0.459917		-0.138639	-1.45884
1.70925	-0.412639		0.126289	-1.4358
1.71319	-0.151415		0.506076	-1.43442
1.58635	-0.0635718		1.01613	-1.29884
1.55386	0.264145		1.53739	-0.955914
1.66175	0.543693		2.12626	-0.76396
1.83285	0.9016		2.05615	-1.07521
1.94159	1.04402		1.92911	-1.38817
1.88905	1.1305		1.8871	-1.53993
1.69673	0.997929		2.01151	-1.45425
1.41024	0.774507		2.18047	-1.42905
1.11133	0.486247		2.27115	-1.46175
0.783064	0.339856		2.17323	-1.43698
0.524447	-0.176231		1.94292	-1.28089
0.375975	-0.19229		1.65874	-1.03196
-0.218079	-0.01982		1.3485	-0.822991
-0.253333	-0.0944754		0.993441	-0.681115
-0.138639	-0.206079		2.21123	-1.63212
0.126289	-0.344798		2.22101	-1.78941
0.506076	-0.26546		2.36343	-1.64556
1.01613	-0.165695		2.49409	-1.46686
1.53739	-0.0536061		2.48572	-1.39129
2.12626	0.106587		2.31308	-1.33517
2.05615	0.121352		2.066	-1.1984
1.92911	0.110343		1.80274	-1.0006
1.8871	0.163631		1.48626	-0.658854
2.01151	0.410515		1.11145	-0.334465
2.18047	0.635643		0.991238	-1.74989
2.27115	0.864549		1.30282	-1.60252
2.17323	0.9615		1.70333	-1.45639
1.94292	0.821464		2.00914	-1.41971
1.65874	0.63657		2.17464	-1.66395
1.3485	0.388207		2.37211	-1.91623
0.993441	0.34456		2.47938	-1.27285
2.21123	0.107656		2.23632	-1.1971
2.22101	0.134913		2.00113	-1.17518
2.36343	0.241169		1.77852	-0.923997
2.49409	0.410483		1.46698	-0.529545
2.48572	0.528238		1.08112	-0.0921255
2.31308	0.57863		0.766175	-1.90921
2.066	0.503912		0.722778	-1.84329
1.80274	0.375153		0.900816	-1.70284
1.48626	0.300477		1.24663	-1.64922
1.11145	0.372759		1.59007	-1.6385
0.991238	-0.245286		1.84746	-1.75115
1.30282	-0.0439472		2.01813	-1.88896
1.70333	0.163487		2.22075	-1.82636
2.00914	0.25198		2.38804	-1.64518
2.17464	0.0510852		2.41857	-1.34018
2.37211	-0.0628614		2.24173	-1.10415
2.47938	0.217601		1.97876	-1.01662
2.23632	0.266617		1.78225	-1.01435
2.00113	0.261054		1.5926	-0.790453
1.77852	0.266988		1.33599	-0.390184
1.46698	0.29123		0.962498	0.012404
1.08112	0.411383		0.897688	-1.54737
0.766175	-0.822958		0.570845	-1.60434
0.722778	-0.514937		0.393896	-1.54073
0.900816	-0.2711		0.494642	-1.4245
1.24663	-0.107961		0.801887	-1.39806
1.59007	-0.112676		1.11355	-1.37947
1.84746	-0.163347		1.33537	-1.41986
2.01813	-0.275815		1.52652	-1.49172
2.22075	-0.296299		1.73658	-1.47576
2.38804	-0.170012		1.93354	-1.43877
2.41857	-0.110348		1.96759	-1.23296
2.24173	-0.0448549		1.83398	-1.03014
1.97876	0.0149066		1.62882	-0.89769
1.78225	0.104441		1.50026	-0.897166
1.5926	0.169664		1.41523	-0.703611
1.33599	0.24308		1.22295	-0.44419
0.962498	0.418074		0.868904	-0.102744
0.897688	-0.781207		1.08185	-0.997883
0.570845	-0.770003		0.776594	-1.03495
0.393896	-0.723828		0.372368	-1.01052
0.494642	-0.481014		0.167391	-0.936562
0.801887	-0.344947		0.275022	-0.852643
1.11355	-0.335791		0.537338	-0.91774
1.33537	-0.456301		0.746627	-0.862903
1.52652	-0.577806		0.859594	-0.876964
1.73658	-0.49848		0.947612	-0.950486
1.93354	-0.340384		1.07299	-1.10531
1.96759	-0.201593		1.25524	-1.2402
1.83398	-0.203496		1.35694	-1.16037
1.62882	-0.150343		1.34273	-0.918638
1.50026	-0.0719533		1.26644	-0.805807
1.41523	-0.084552		1.16568	-0.603491
1.22295	0.0755774		0.897467	-0.339545
0.868904	0.243614		1.09166	-0.620885
1.08185	-0.105535		1.08616	-0.509629
0.776594	-0.393011		0.732336	-0.591047
0.372368	-0.701903		0.302867	-0.415393
0.167391	-0.79328		0.126644	-0.396845
0.275022	-0.638557		0.273442	-0.346759
0.537338	-0.465462		0.504598	-0.47932
0.746627	-0.55878		0.576296	-0.51213
0.859594	-0.634218		0.499629	-0.531951
0.947612	-0.634781		0.39902	-0.537929
1.07299	-0.425996		0.398312	-0.802082
1.25524	-0.363166		0.512089	-1.0598
1.35694	-0.14105		0.687714	-1.00112
1.34273	-0.205074		0.801594	-0.896164
1.26644	-0.325311		0.903524	-0.790245
1.16568	-0.299065		0.998997	-0.848939
0.897467	0.0417903		1.10291	-0.890065
1.09166	0.22989		1.1212	-0.847966
1.08616	0.215397		0.965925	-0.548368
0.732336	-0.160347		1.19714	-0.503906
0.302867	-0.534451		1.1876	-0.320053
0.126644	-0.678352		0.831847	-0.270677
0.273442	-0.638758		0.42103	-0.266343
0.504598	-0.528661		0.260239	-0.210358
0.576296	-0.398913		0.41566	-0.20902
0.499629	-0.440394		0.540381	-0.307399
0.39902	-0.36747		0.499004	-0.324525
0.398312	-0.121364		0.256957	-0.273783
0.512089	0.00938217		-0.0179285	-0.34785
0.687714	0.0109505		0.482449	-0.808082
0.801594	-0.197065		0.67724	-0.842187
0.903524	-0.452096		0.849196	-0.969614
0.998997	-0.543093		0.986573	-1.01239
1.10291	-0.560457		0.916269	-0.774809
1.1212	-0.506255		1.29188	-0.710757
0.965925	-0.158056		1.28813	-0.371449
1.19714	0.480013		1.00352	-0.29197
1.1876	0.346646		0.655393	-0.260239
0.831847	0.120861		0.490179	-0.225792
0.42103	-0.180924		0.53161	-0.201471
0.260239	-0.319562		0.566567	-0.143231
0.41566	-0.335815		-0.564201	-0.246598
0.540381	-0.0995311		-0.591597	-0.490841
0.499004	-0.0334026		-0.425252	-0.621139
0.256957	0.030529		-0.15383	-0.623059
-0.0179285	0.161108		0.0690334	-0.60951
0.482449	-0.560423		1.26052	-0.764353
0.67724	-0.723698		1.28285	-0.501031
0.849196	-0.726478		1.10168	-0.437123
0.986573	-0.583139		0.680895	-0.342764
0.916269	-0.294852		0.615931	-0.217688
1.29188	0.634993		0.513886	0.0169921
1.28813	0.624231		0.275933	0.264751
1.00352	0.498392		-0.435485	0.291613
0.655393	0.263683		-0.692161	0.020872
0.490179	0.167138		-0.765159	-0.320118
0.53161	0.269349		1.02901	-1.30146
0.566567	0.420073		1.05719	-1.05003
-0.564201	0.598607		1.12848	-0.779121
-0.591597	0.528912		1.14639	-0.561989
-0.425252	0.255017		1.23284	-1.08478
-0.15383	-0.206431		1.1059	-0.864017
0.0690334	-0.668945		1.03216	-0.736173
1.26052	0.677317		1.01147	-0.680192
1.28285	0.819476		0.993543	-0.593011
1.10168	0.936249		0.939684	-0.54772
0.680895	0.927018		1.34624	-0.717827
0.615931	1.0687		1.19324	-0.460608
0.513886	1.12489		1.04958	-0.495598
0.275933	1.1398		0.959388	-0.636985
-0.435485	0.773652		0.900259	-0.559465
-0.692161	0.637538		1.58785	-1.07315
-0.765159	0.58151		1.45436	-0.487904
1.02901	0.391931		1.26409	-0.291883
1.05719	0.517154		1.06596	-0.489944
1.12848	0.647328		0.938917	-0.595718
1.14639	0.934651		1.74161	-1.32612
1.23284	0.388367		1.72957	-0.763167
1.1059	0.429385		1.55126	-0.3956
1.03216	0.392299		1.31054	-0.206736
1.01147	0.597523		1.09508	-0.404396
0.993543	0.960474		0.910686	-0.534109
0.939684	1.27724		1.82139	-0.756534
1.34624	-0.0862971		1.74626	-0.417821
1.19324	0.0504589		1.54528	-0.208391
1.04958	0.176242		1.31238	-0.154295
0.959388	0.3507		1.08907	-0.221676
0.900259	0.75729		1.73065	-0.471178
1.58785	-0.532795		1.60048	-0.324797
1.45436	-0.546347		1.41436	-0.280786
1.26409	-0.333029		1.23316	-0.340738
1.06596	-0.135565		1.57023	-0.463847
0.938917	0.184805		1.4236	-0.504878
1.74161	-0.628625		1.23745	-0.535374
1.72957	-0.69125		1.05707	-0.536541
1.55126	-0.625306		1.6615	-0.56037
1.31054	-0.517603		1.58024	-0.593517
1.09508	-0.259161		1.38168	-0.644997
0.910686	-0.0720076		1.12557	-0.696732
1.82139	-0.603277		0.893623	-0.801048
1.74626	-0.629741		1.97221	-0.62722
1.54528	-0.570192		1.87473	-0.620848
1.31238	-0.495524		1.61029	-0.713007
1.08907	-0.38272		1.22844	-0.787834
1.73065	-0.557363		2.41324	-0.687506
1.60048	-0.460593		2.33395	-0.665601
1.41436	-0.404539		2.0214	-0.70346
1.23316	-0.367991		2.58247	-0.789088
1.57023	-0.447417		2.75632	-0.668457
1.4236	-0.321387		2.70466	-0.596957
1.23745	-0.305617		2.74937	-0.563131
1.05707	-0.291596		2.21339	-0.363145
1.6615	-0.258825		1.89835	-0.394145
1.58024	-0.175304		1.5998	-0.33533
1.38168	-0.217374		1.33356	-0.26721
1.12557	-0.231805		1.04915	-0.307064
0.893623	-0.242535		2.6262	-0.670455
1.97221	-0.121384		2.20867	-0.505137
1.87473	-0.00556529		1.73717	-0.355359
1.61029	0.085984		1.34553	-0.208174
1.22844	0.0336314		1.1238	-0.00698969
2.41324	0.162634		1.01329	0.12962
2.33395	0.299016		0.9013	0.0326351
2.0214	0.364159		0.696035	-0.222313
2.58247	0.315117		0.396818	-0.598321
2.75632	0.512752		0.165933	-0.799212
2.70466	0.725301		0.106702	-0.806364
2.74937	0.836669		2.53707	-0.426071
2.21339	1.2834		2.03522	-0.381676
1.89835	1.11404		1.46393	-0.333408
1.5998	0.933717		1.01136	-0.055196
1.33356	0.529758		0.824165	0.164123
1.04915	0.402414		0.814117	0.318836
2.6262	1.70596		0.823396	0.25124
2.20867	1.69312		0.712859	-0.255559
1.73717	1.60231		0.449986	-0.586173
1.34553	1.34401		0.21524	-0.804641
1.1238	1.05095		0.107233	-0.787893
1.01329	0.790188		0.13635	-0.691125
0.9013	0.546639		0.177927	-0.563674
0.696035	0.51031		0.0948422	-0.503931
0.396818	0.327657		2.31462	-0.264697
0.165933	0.172879		1.88172	-0.399926
0.106702	-0.0877078		1.34167	-0.415281
2.53707	1.67441		0.910197	-0.29265
2.03522	1.63059		0.711563	0.0240633
1.46393	1.46984		0.716558	0.182092
1.01136	1.23105		0.725294	0.105793
0.824165	1.02561		0.626171	-0.305016
0.814117	0.736791		0.390195	-0.723055
0.823396	0.587988		0.171093	-0.805732
0.712859	0.465168		0.0737867	-0.685726
0.449986	0.411943		0.0498286	-0.47103
0.21524	0.29945		-0.0119883	-0.336795
0.107233	0.0245539		-0.169895	-0.337756
0.13635	-0.334067		1.94131	-0.371617
0.177927	-0.368623		1.60938	-0.559971
0.0948422	-0.272262		1.18618	-0.633407
2.31462	1.27749		0.811728	-0.519826
1.88172	1.30118		0.626605	-0.213053
1.34167	1.20648		0.57394	-0.0556713
0.910197	0.984977		0.523551	-0.108168
0.711563	0.747508		0.350594	-0.390707
0.716558	0.539733		0.129454	-0.644957
0.725294	0.399278		-0.0369117	-0.687143
0.626171	0.351896		-0.0851394	-0.450174
0.390195	0.40458		-0.0849182	-0.25323
0.171093	0.422384		-0.149436	-0.121381
0.0737867	0.198447		1.27895	-0.745332
0.0498286	-0.0629631		0.94598	-0.763703
-0.0119883	-0.337582		0.653124	-0.583171
-0.169895	-0.381974		0.472179	-0.301429
1.94131	0.76858		0.36979	-0.0962628
1.60938	0.849196		0.200246	-0.11237
1.18618	0.772569		-0.0184422	-0.333166
0.811728	0.670266		-0.253158	-0.459732
0.626605	0.381526		-0.396795	-0.392369
0.57394	0.274058		-0.3898	-0.237002
0.523551	0.162575		-0.326136	-0.0393244
0.350594	0.201896		-0.30566	0.0388823
0.129454	0.306479		0.976546	-0.942086
-0.0369117	0.436135		0.746803	-0.733832
-0.0851394	0.306867		0.504489	-0.462805
-0.0849182	0.161643		0.3356	-0.235864
-0.149436	-0.112187		0.155897	-0.0325465
1.27895	0.573453		-0.0684257	-0.00786902
0.94598	0.628943		-0.346312	-0.154817
0.653124	0.523989		-0.605859	-0.263778
0.472179	0.307926		-0.741569	-0.181719
0.36979	0.113473		-0.705329	-0.15155
0.200246	0.0309191		-0.578429	-0.151845
-0.0184422	-0.0170409		0.796567	-0.939195
-0.253158	0.055497		0.629347	-0.812594
-0.396795	0.228474		0.432904	-0.525054
-0.3898	0.258664		0.239203	-0.177953
-0.326136	0.2757		0.020903	-0.00326098
-0.30566	0.131172		-0.253554	-0.0404554
0.976546	0.511239		-0.535091	-0.0951281
0.746803	0.518846		-0.77512	-0.217785
0.504489	0.37346		-0.895734	-0.275288
0.3356	0.239304		-0.857727	-0.291852
0.155897	0.118008		0.718859	-0.891307
-0.0684257	0.0156631		0.66273	-0.948319
-0.346312	-0.125909		0.528478	-0.88664
-0.605859	-0.204228		0.342879	-0.613356
-0.741569	-0.0130291		0.131111	-0.336935
-0.705329	0.197849		-0.0819976	-0.150852
-0.578429	0.297843		-0.354152	-0.137516
0.796567	0.488304		-0.596081	-0.210857
0.629347	0.342737		-0.763512	-0.340767
0.432904	0.195643		-0.843477	-0.434261
0.239203	0.0670078		0.50176	-0.942278
0.020903	0.00675356		0.392457	-0.869604
-0.253554	-0.112626		0.20926	-0.693956
-0.535091	-0.191193		-0.00745381	-0.502863
-0.77512	-0.289133		-0.231812	-0.378446
-0.895734	-0.221876		-0.415374	-0.43731
-0.857727	0.00884849		-0.553314	-0.5564
0.718859	0.526093		-0.620465	-0.663191
0.66273	0.46302		0.0372728	-0.733734
0.528478	0.240477		-0.199542	-0.566272
0.342879	0.109502		-0.394421	-0.549259
0.131111	-0.0655814		-0.490864	-0.711733
-0.0819976	-0.106036		-0.463147	-0.880646
-0.354152	-0.113838		-0.14204	-1.24631
-0.596081	-0.148979		-0.517916	-1.36948
-0.763512	-0.250329		-0.782206	-1.30709
-0.843477	-0.25913		-0.870214	-1.13913
0.542328	0.495179		-0.84699	-0.856999
0.50176	0.38475		-0.738989	-0.697144
0.392457	0.259537		-0.556104	-0.533762
0.20926	0.0800884		-0.348622	-0.356206
-0.00745381	-0.0212339		-0.163141	-0.200137
-0.231812	-0.0681151		0.00540054	0.0291212
-0.415374	-0.00936984		0.156484	0.218104
-0.553314	0.0162308		0.29808	0.41918
-0.620465	-0.151958		0.331494	0.619776
0.389266	0.381218		0.199681	0.66067
0.343543	0.359477		-0.276654	-1.12535
0.23299	0.227608		-0.650371	-1.18062
0.0372728	0.055359		-0.876733	-1.16696
-0.199542	0.0330011		-0.905725	-1.07075
-0.394421	0.0667253		-0.816776	-1.01304
-0.490864	0.10112		-0.696611	-0.917368
-0.463147	0.0556704		-0.544849	-0.733376
0.236689	0.235643		-0.396693	-0.465886
0.119244	0.174404		-0.270952	-0.0821774
-0.101022	0.0186246		-0.152384	0.145442
-0.14204	-0.804461		0.0416287	0.320522
-0.517916	-0.847455		0.247195	0.367887
-0.782206	-0.918766		0.348848	0.475629
-0.870214	-0.960798		0.291094	0.460542
-0.84699	-1.08471		0.125767	0.305718
-0.738989	-1.06839		0.00251112	0.0652784
-0.556104	-0.948827		-0.0142546	-0.0859303
-0.348622	-0.83945		-0.470393	-1.10405
-0.163141	-0.724566		-0.773192	-1.12881
0.00540054	-0.747229		-0.925105	-1.06129
0.156484	-0.729733		-0.895445	-0.98086
0.29808	-0.81425		-0.746328	-1.02949
0.331494	-0.842879		-0.597341	-1.04854
0.199681	-0.707285		-0.480218	-0.987093
-0.276654	-0.752517		-0.354199	-0.663951
-0.650371	-0.72809		-0.273511	-0.33161
-0.876733	-0.780392		0.0604936	0.0522256
-0.905725	-0.784511		0.331024	0.0461457
-0.816776	-0.840384		0.523095	0.131704
-0.696611	-0.760358		0.538365	0.213606
-0.544849	-0.80594		0.443432	0.107732
-0.396693	-0.725824		0.355691	-0.0582293
-0.270952	-0.646368		0.307089	-0.0507432
-0.152384	-0.607674		0.300278	-0.0416565
0.0416287	-0.502805		-0.622704	-1.21691
0.247195	-0.448388		-0.843521	-1.15945
0.348848	-0.39996		-0.930639	-1.02984
0.291094	-0.257394		-0.858586	-1.00742
0.125767	-0.221486		-0.656467	-1.06516
0.00251112	-0.114523		-0.465409	-1.26168
-0.0142546	-0.0331872		-0.331148	-1.31425
-0.470393	-0.697592		-0.254812	-1.12169
-0.773192	-0.878443		-0.162236	-0.817895
-0.925105	-0.918059		-0.00136594	-0.48156
-0.895445	-0.950403		0.256343	-0.289532
-0.746328	-0.729839		0.574622	-0.212032
-0.597341	-0.649652		0.794444	-0.168159
-0.480218	-0.634625		0.855389	-0.142599
-0.354199	-0.64516		0.841645	-0.203986
-0.273511	-0.532304		0.798438	-0.326991
0.0604936	-0.27055		0.748068	-0.388564
0.331024	-0.273533		0.668869	-0.343738
0.523095	-0.226347		0.538256	-0.465653
0.538365	-0.0494551		-0.695067	-1.29797
0.443432	0.028118		-0.832218	-1.21829
0.355691	0.10068		-0.883263	-1.0928
0.307089	0.0495572		-0.772285	-1.00985
0.300278	0.0951593		-0.526559	-1.16939
-0.622704	-0.928865		-0.273474	-1.40947
-0.843521	-1.05423		-0.103188	-1.50651
-0.930639	-1.17351		-0.00837719	-1.4757
-0.858586	-1.17148		0.0808768	-1.18666
-0.656467	-0.97494		0.26059	-0.907915
-0.465409	-0.776205		0.559089	-0.670955
-0.331148	-0.618743		0.872177	-0.499167
-0.254812	-0.45653		1.08903	-0.413989
-0.162236	-0.251055		1.16398	-0.468382
-0.00136594	-0.0605988		1.18729	-0.459292
0.256343	-0.0868071		1.21471	-0.486469
0.574622	-0.154996		1.20235	-0.592586
0.794444	-0.170604		1.07928	-0.774446
0.855389	0.036023		0.871402	-0.959862
0.841645	0.0442558		-0.649131	-1.371
0.798438	0.0974381		-0.752099	-1.32396
0.748068	0.123102		-0.78632	-1.18825
0.668869	0.205856		-0.65403	-1.04373
0.538256	0.196924		-0.375755	-1.13193
-0.695067	-1.06458		-0.047409	-1.31712
-0.832218	-1.1459		0.187019	-1.39617
-0.883263	-1.20729		0.28998	-1.47268
-0.772285	-1.29003		0.381444	-1.41904
-0.526559	-1.20046		0.565644	-1.14606
-0.273474	-0.914711		0.844776	-0.875631
-0.103188	-0.623331		1.14751	-0.646711
-0.00837719	-0.307124		1.303	-0.598384
0.0808768	-0.105587		1.36283	-0.590006
0.26059	0.0982922		1.43532	-0.611047
0.559089	0.105435		1.5067	-0.645156
0.872177	0.0806653		1.52985	-0.787188
1.08903	-0.0224008		1.39908	-0.944475
1.16398	0.0584535		1.15106	-1.16214
1.18729	0.0664485		0.785105	-1.16386
1.21471	0.0779319		-0.542269	-1.3934
1.20235	0.156059		-0.661398	-1.42092
1.07928	0.335968		-0.704819	-1.34247
0.871402	0.506524		-0.573796	-1.2445
-0.649131	-1.0698		-0.255939	-1.20738
-0.752099	-0.95789		0.15775	-1.24068
-0.78632	-0.951954		0.471373	-1.24456
-0.65403	-1.06091		0.621924	-1.33367
-0.375755	-1.09257		0.728428	-1.37725
-0.047409	-0.973644		0.870753	-1.21183
0.187019	-0.794409		1.09939	-1.00714
0.28998	-0.476361		1.30949	-0.791158
0.381444	-0.182202		1.41452	-0.558537
0.565644	0.056033		1.46862	-0.555134
0.844776	0.202875		1.54242	-0.617733
1.14751	0.161551		1.65732	-0.702936
1.303	0.0902063		1.66021	-0.786227
1.36283	0.0948718		1.53247	-0.900238
1.43532	0.0379581		1.2619	-1.05252
1.5067	0.0749714		0.8895	-1.00453
1.52985	0.23581		-0.27267	-1.12425
1.39908	0.5941		-0.455617	-1.35894
1.15106	0.794266		-0.600748	-1.50284
0.785105	0.666984		-0.667322	-1.51148
-0.542269	-0.840467		-0.533621	-1.45971
-0.661398	-0.6788		-0.182096	-1.29522
-0.704819	-0.51728		0.291728	-1.18249
-0.573796	-0.730468		0.707929	-1.02703
-0.255939	-0.931166		0.978508	-1.0348
0.15775	-0.997891		1.08899	-1.10112
0.471373	-0.948417		1.19104	-1.07125
0.621924	-0.741255		1.3041	-0.994581
0.728428	-0.422011		1.42082	-0.803853
0.870753	-0.116802		1.49724	-0.71884
1.09939	0.0814124		1.55435	-0.692224
1.30949	0.153302		1.64416	-0.746047
1.41452	0.277549		1.72462	-0.798841
1.46862	0.300086		1.69476	-0.756724
1.54242	0.177996		1.53311	-0.792759
1.65732	0.127321		1.279	-0.942414
1.66021	0.2073		0.954457	-0.814838
1.53247	0.657056		0.579728	-0.632043
1.2619	0.943049		-0.0144541	-0.855983
0.8895	0.895957		-0.224597	-1.02843
-0.27267	-0.820841		-0.433218	-1.23959
-0.455617	-0.734209		-0.564757	-1.42908
-0.600748	-0.463936		-0.616179	-1.58641
-0.667322	-0.403379		-0.472709	-1.54653
-0.533621	-0.459044		-0.106289	-1.33837
-0.182096	-0.725372		0.422723	-1.09357
0.291728	-0.954917		0.955758	-0.926516
0.707929	-1.05381		1.31629	-0.869107
0.978508	-0.963182		1.49587	-0.857455
1.08899	-0.611365		1.53615	-1.01165
1.19104	-0.285432		1.53303	-0.95668
1.3041	0.0126008		1.57616	-0.950924
1.42082	0.265049		1.61951	-0.916169
1.49724	0.420143		1.71068	-0.933651
1.55435	0.602999		1.80563	-0.990511
1.64416	0.521394		1.83062	-1.02835
1.72462	0.378		1.74677	-0.97913
1.69476	0.326392		1.55685	-0.906047
1.53311	0.544332		1.30751	-0.955124
1.279	0.778191		1.03075	-0.873914
0.954457	0.78048		0.710425	-0.670238
0.579728	0.593682		0.572402	-0.827771
-0.0144541	-0.688208		0.317673	-0.769046
-0.224597	-0.738635		0.0415387	-0.817219
-0.433218	-0.611978		-0.221232	-0.969272
-0.564757	-0.448079		-0.416987	-1.17835
-0.616179	-0.345941		-0.530974	-1.3906
-0.472709	-0.395151		-0.521402	-1.46638
-0.106289	-0.52577		-0.321178	-1.39227
0.422723	-0.771977		0.0513352	-1.21932
0.955758	-0.8923		0.599858	-1.01907
1.31629	-0.895424		1.18647	-0.784394
1.49587	-0.686656		1.63863	-0.656432
1.53615	-0.374944		1.82026	-1.10162
1.53303	-0.0458991		1.79903	-1.23345
1.57616	0.312817		1.86284	-1.2319
1.61951	0.537828		1.97305	-1.19574
1.71068	0.856945		2.05992	-1.23476
1.80563	0.922082		2.02978	-1.23089
1.83062	0.78245		1.86689	-1.14804
1.74677	0.596947		1.63745	-1.06803
1.55685	0.580472		1.3934	-1.07677
1.30751	0.560992		1.14819	-1.02158
1.03075	0.631903		0.860635	-0.820185
0.710425	0.552748		0.722099	-0.84026
0.572402	-0.215814		0.447797	-0.93593
0.317673	-0.287147		-0.302249	-1.24115
0.0415387	-0.413085		-0.365077	-1.35126
-0.221232	-0.41832		-0.290347	-1.42465
-0.416987	-0.402387		-0.0835119	-1.38139
-0.530974	-0.366329		0.286017	-1.21254
-0.521402	-0.352164		0.797548	-1.04254
-0.321178	-0.460747		2.17965	-0.946607
0.0513352	-0.42408		2.10205	-1.23241
0.599858	-0.451591		2.07636	-1.39101
1.18647	-0.463162		2.15697	-1.44966
1.63863	-0.481248		2.27928	-1.31794
1.82026	0.0362205		2.31517	-1.28301
1.79903	0.2563		2.20164	-1.27265
1.86284	0.545383		1.97782	-1.22112
1.97305	0.795621		1.73938	-1.15724
2.05992	0.963643		1.50008	-1.11431
2.02978	0.815806		1.26196	-1.01077
1.86689	0.630802		0.977307	-0.834144
1.63745	0.465996		0.909825	-1.34339
1.3934	0.373442		1.3995	-1.1386
1.14819	0.39477		2.27032	-1.47943
0.860635	0.518608		2.28412	-1.63283
0.722099	0.170659		2.39533	-1.54351
0.447797	0.161792		2.47453	-1.38228
-0.302249	-0.155754		2.41334	-1.31765
-0.365077	-0.199828		2.21077	-1.30532
-0.290347	-0.320285		1.96317	-1.29442
-0.0835119	-0.378761		1.73091	-1.1097
0.286017	-0.347316		1.50807	-0.988734
0.797548	-0.205225		1.28537	-0.733007
2.17965	0.100691		1.04179	-0.554507
2.10205	0.0369552		0.882314	-1.64598
2.07636	0.198017		1.19763	-1.54875
2.15697	0.31432		1.60205	-1.45729
2.27928	0.564769		1.92641	-1.44141
2.31517	0.683708		2.10153	-1.56289
2.20164	0.598359		2.25172	-1.29211
1.97782	0.502752		1.98664	-1.31702
1.73938	0.350109		1.73698	-1.26489
1.50008	0.245182		1.54273	-1.08497
1.26196	0.387696		1.377	-0.75446
0.977307	0.615644		1.17608	-0.463211
0.909825	-0.329134		0.981384	-0.248821
1.3995	-0.131192		0.889945	-1.81733
2.27032	-0.0284955		0.729413	-1.82194
2.28412	-0.00660099		0.648764	-1.81883
2.39533	0.0812898		0.828583	-1.8283
2.47453	0.23725		1.15746	-1.70087
2.41334	0.363031		1.48665	-1.63051
2.21077	0.357195		1.68434	-1.62721
1.96317	0.26737		1.83252	-1.6421
1.73091	0.155622		1.98648	-1.67517
1.50807	0.194909		2.1208	-1.54472
1.28537	0.393358		2.10356	-1.46622
1.04179	0.488794		1.88476	-1.25281
0.882314	-0.57877		1.5838	-1.18236
1.19763	-0.310223		1.37129	-1.13324
1.60205	-0.145849		1.25621	-0.911915
1.92641	-0.0780317		1.13196	-0.620012
2.10153	-0.114581		0.98464	-0.255966
2.25172	0.0480855		0.816189	-0.121786
1.98664	0.112784		1.09612	-1.51764
1.73698	0.137808		0.889466	-1.62363
1.54273	0.170242		0.558177	-1.57428
1.377	0.271135		0.374088	-1.549
1.17608	0.298086		0.475177	-1.54499
0.981384	0.42762		0.761288	-1.47526
0.889945	-1.01203		1.02298	-1.2959
0.729413	-1.01229		1.1862	-1.23254
0.648764	-0.859509		1.30571	-1.25424
0.828583	-0.58165		1.45916	-1.34421
1.15746	-0.341153		1.60172	-1.43429
1.48665	-0.367827		1.60292	-1.32276
1.68434	-0.454614		0.986131	-0.888925
1.83252	-0.414286		0.939435	-0.617146
1.98648	-0.372707		0.828842	-0.185772
2.1208	-0.278107		0.696116	-0.0303822
2.10356	-0.15864		1.0255	-1.05697
1.88476	-0.0929352		0.729948	-1.10173
1.5838	-0.0587501		0.344531	-1.04963
1.37129	0.0115724		0.15569	-0.960455
1.25621	0.044738		0.296941	-0.982832
1.13196	0.149852		0.569612	-0.917931
0.98464	0.342996		0.750339	-0.882872
0.816189	0.34228		0.779593	-0.741553
1.09612	-0.530437		0.784885	-0.812413
0.889466	-0.877535		0.832156	-0.963732
0.558177	-1.00521		0.944678	-1.16021
0.374088	-0.932966		0.880702	-0.938775
0.475177	-0.786923		0.828826	-0.823203
0.761288	-0.571585		0.85629	-0.761768
1.02298	-0.47051		0.883058	-0.595256
1.1862	-0.606793		0.838488	-0.324724
1.30571	-0.595371		0.682414	-0.183158
1.45916	-0.456809		0.978019	-0.595523
1.60172	-0.251351		0.963548	-0.56433
1.60292	-0.135431		0.643464	-0.563201
0.986131	-0.143834		0.26686	-0.439673
0.939435	0.0726108		0.13869	-0.39725
0.828842	0.263508		0.336257	-0.475383
0.696116	0.390154		0.603197	-0.542649
1.0255	-0.142282		0.666253	-0.553507
0.729948	-0.461241		0.540787	-0.516878
0.344531	-0.817068		0.358509	-0.585225
0.15569	-0.947764		0.258039	-0.822408
0.296941	-0.777994		0.551326	-0.960287
0.569612	-0.603728		0.619893	-0.83189
0.750339	-0.503746		0.690382	-0.868466
0.779593	-0.507189		0.782344	-0.853743
0.784885	-0.52897		0.901306	-0.717854
0.832156	-0.343309		0.921888	-0.482107
0.944678	-0.107402		0.737952	-0.275815
0.880702	-0.497463		1.05505	-0.492234
0.828826	-0.514556		1.03642	-0.253059
0.85629	-0.491708		0.718481	-0.134284
0.883058	-0.206947		0.372427	-0.1082
0.838488	0.102148		0.285171	-0.177993
0.682414	0.421006		0.506946	-0.249337
0.978019	0.202267		0.711111	-0.394069
0.963548	0.270528		0.679877	-0.482493
[truncated: 46,568 more rows]

[truncated: 21 more sheets: FigureS3, FigureS4, FigureS5, FigureS6, FigureS7, FigureS8, FigureS9, TablsS10, TableS11, TableS12, TableS13, TableS14, TableS15, TableS16, TableS17, TableS18, TableS19, TableS20, Table21, TableS22 …]
